# Supplementary material for: T-BET and EOMES sustain mature human NK cell identity and antitumor function
Source: J Clin Invest. 2023 Jul 3;133(13):e162530. doi: 10.1172/JCI162530 (PMC10313375; doi:10.1172/JCI162530)
Supplement: Supplemental table 1 [file jci-133-162530-s116.xlsx]

## Sheet: S1A_invivo_KOvsControl
Table S1A: Differentially Expressed Genes of KO vs clusters (in vivo)
Gene	p_val	avg_log2FC	pct.1	pct.2	p_val_adj
TNFRSF18	0	1.17658	0.523	0.249	0
TNFRSF4	0	0.578942	0.172	0.059	0
EFHD2	0	-0.459041	0.845	0.947	0
CD52	0	0.819383	0.927	0.844	0
CCDC28B	0	-0.375926	0.108	0.302	0
GBP5	0	0.718267	0.642	0.562	0
TXNIP	0	0.886087	0.933	0.893	0
RPS27	0	0.319897	0.99	0.97	0
SH2D2A	0	-0.572197	0.364	0.645	0
SLAMF7	0	-0.503396	0.185	0.437	0
SELL	0	-0.986513	0.23	0.532	0
RHOB	0	0.877646	0.279	0.125	0
PTRHD1	0	-0.398479	0.128	0.331	0
PLEK	0	-0.533764	0.674	0.88	0
GNLY	0	-0.605427	0.994	0.998	0
ZEB2	0	-0.551032	0.43	0.651	0
CX3CR1	0	-0.707538	0.694	0.87	0
H1FX	0	-0.854298	0.303	0.626	0
CHST2	0	-0.576041	0.18	0.443	0
SPON2	0	-1.16252	0.324	0.633	0
CD38	0	-0.721071	0.046	0.29	0
FGFBP2	0	-1.58817	0.396	0.787	0
IGFBP7	0	-0.767687	0.391	0.701	0
CD74	0	-0.834787	0.64	0.835	0
DUSP1	0	1.08255	0.489	0.308	0
SERPINB1	0	-0.708864	0.415	0.721	0
SERPINB9	0	-0.449992	0.139	0.337	0
RIPOR2	0	0.502189	0.783	0.763	0
LTB	0	0.949724	0.413	0.238	0
CLIC1	0	-0.291118	0.911	0.95	0
HLA-DRB1	0	-0.607606	0.078	0.25	0
ACTB	0	-0.313375	1	0.999	0
CEBPD	0	-0.898101	0.237	0.579	0
ARPC5L	0	-0.564857	0.398	0.699	0
AKR1C3	0	-0.719406	0.269	0.535	0
SRGN	0	-0.405902	0.851	0.931	0
PRF1	0	-0.293071	0.97	0.984	0
IFITM1	0	0.429342	0.982	0.968	0
ASCL2	0	-0.53524	0.132	0.336	0
CD81	0	-0.45253	0.51	0.771	0
MALAT1	0	0.621594	1	1	0
CFL1	0	-0.262779	0.969	0.975	0
GSTP1	0	-0.616998	0.536	0.789	0
PRSS23	0	-0.676013	0.237	0.497	0
CD3E	0	0.811367	0.57	0.384	0
GAPDH	0	-0.697965	0.862	0.946	0
KLRF1	0	-0.427376	0.446	0.71	0
ITGB7	0	0.570983	0.714	0.655	0
SRSF9	0	-0.421262	0.405	0.669	0
ALOX5AP	0	-0.542127	0.463	0.688	0
TPT1	0	0.334916	0.986	0.972	0
TRDC	0	1.06522	0.766	0.659	0
GZMH	0	-1.57747	0.243	0.736	0
GZMB	0	-1.17054	0.892	0.978	0
RPS29	0	0.411236	0.915	0.884	0
ADGRG1	0	-0.793581	0.378	0.713	0
PFN1	0	-0.361013	0.996	0.994	0
CCL3	0	-0.733094	0.101	0.285	0
CCL4	0	-1.33641	0.371	0.749	0
CCL4L2	0	-0.981437	0.065	0.239	0
TBX21	0	-0.643842	0.527	0.793	0
GZMM	0	-0.496491	0.562	0.765	0
ABHD17A	0	-0.451413	0.697	0.872	0
S1PR5	0	-0.839865	0.305	0.665	0
CALR	0	-0.536264	0.494	0.713	0
FXYD5	0	0.482583	0.876	0.868	0
HCST	0	-0.385448	0.839	0.914	0
EMP3	0	0.456252	0.94	0.933	0
NKG7	0	-0.87777	0.989	0.992	0
CST7	0	-0.724187	0.864	0.951	0
APMAP	0	-0.442012	0.524	0.765	0
ITGB2	0	-0.354589	0.949	0.979	0
TTC38	0	-0.538488	0.301	0.564	0
TIMP1	0	1.16603	0.604	0.323	0
TSC22D3	0	0.895135	0.6	0.45	0
SH2D1A	0	-0.613299	0.222	0.491	0
RPS28	1.9834e-303	0.318495	0.983	0.957	7.25945e-299
RPL41	1.85243e-301	0.368461	0.934	0.915	6.78009e-297
FTL	5.91371e-300	0.40849	0.915	0.903	2.16448e-295
TIGIT	9.20516e-299	-0.484475	0.185	0.389	3.36918e-294
HLA-DRA	2.40709e-297	-0.52751	0.031	0.166	8.8102e-293
EIF3G	6.55418e-297	-0.432016	0.518	0.742	2.3989e-292
CD8A	1.54261e-291	-0.521225	0.177	0.375	5.64611e-287
RHOC	1.23325e-284	-0.386214	0.552	0.774	4.51381e-280
HSP90B1	3.7365e-283	-0.427578	0.455	0.692	1.3676e-278
ENC1	9.77665e-282	-0.377659	0.036	0.172	3.57835e-277
CISD3	1.07113e-280	-0.37362	0.254	0.482	3.92045e-276
KLRD1	3.69768e-278	-0.361704	0.757	0.899	1.35339e-273
PYHIN1	6.65514e-277	-0.418548	0.419	0.655	2.43585e-272
IL2RB	4.16796e-274	-0.442929	0.585	0.787	1.52551e-269
HDDC2	5.75713e-271	-0.372232	0.177	0.379	2.10717e-266
LGALS9B	6.50415e-271	-0.341034	0.027	0.152	2.38058e-266
CEP78	2.89627e-266	-0.417638	0.3	0.526	1.06006e-261
LDHB	7.17974e-264	-0.366528	0.288	0.513	2.62786e-259
HLA-DPA1	3.15103e-262	-0.396822	0.16	0.347	1.15331e-257
MIB2	7.65516e-260	-0.363803	0.164	0.355	2.80186e-255
VIM	1.09313e-259	-0.620639	0.764	0.857	4.00098e-255
MKI67	1.37869e-258	-0.733571	0.026	0.145	5.04613e-254
LGALS1	2.21825e-251	-0.740953	0.828	0.887	8.11901e-247
STARD3NL	2.28635e-249	-0.385095	0.212	0.414	8.36828e-245
BHLHE40	2.1671e-248	-0.365459	0.293	0.519	7.93181e-244
LGR6	9.05116e-248	-0.385294	0.02	0.131	3.31282e-243
FCRL3	3.50238e-247	-0.396065	0.043	0.17	1.28191e-242
DENND2D	3.67567e-244	-0.37045	0.482	0.711	1.34533e-239
AUTS2	1.27058e-243	-0.353013	0.178	0.368	4.65046e-239
FGR	5.1354e-242	-0.346733	0.521	0.749	1.87961e-237
HLA-DPB1	2.69961e-241	-0.368746	0.107	0.266	9.88083e-237
PRKCB	3.86663e-241	-0.364213	0.345	0.573	1.41522e-236
PLAC8	8.38687e-241	-0.347624	0.641	0.826	3.06968e-236
IFI16	1.52276e-239	-0.358804	0.333	0.562	5.57346e-235
FAM49B	1.50446e-238	-0.353575	0.432	0.667	5.50646e-234
EVL	4.36991e-237	0.370408	0.864	0.879	1.59943e-232
IER2	1.11221e-236	0.521064	0.762	0.764	4.0708e-232
PSMB8	2.24975e-236	-0.353603	0.532	0.746	8.23431e-232
PECAM1	1.07488e-235	-0.357534	0.145	0.319	3.93415e-231
LGALS9C	4.5057e-234	-0.287345	0.024	0.134	1.64913e-229
ARPC2	4.82596e-234	-0.256291	0.885	0.945	1.76635e-229
HMGB2	1.82369e-232	-0.588194	0.217	0.409	6.67491e-228
ADA	1.35902e-231	-0.304803	0.18	0.369	4.97415e-227
DAB2	4.59586e-231	-0.33569	0.028	0.14	1.68213e-226
FUT11	2.25268e-230	-0.33473	0.137	0.305	8.24504e-226
PDLIM1	1.09739e-229	-0.297214	0.057	0.188	4.01655e-225
ANXA2	1.23085e-229	-0.368675	0.596	0.781	4.50504e-225
JUND	7.85982e-227	0.483598	0.753	0.757	2.87677e-222
GMIP	6.32116e-224	-0.305284	0.175	0.357	2.31361e-219
PYCARD	6.42741e-224	-0.327227	0.414	0.637	2.3525e-219
G6PD	3.18719e-222	-0.322781	0.32	0.539	1.16654e-217
KIR2DL4	1.76064e-219	-0.530324	0.018	0.116	6.44411e-215
RRM2	3.82702e-219	-0.48268	0.018	0.116	1.40073e-214
RPLP1	4.72866e-219	-0.293818	0.985	0.973	1.73074e-214
CMC1	5.78239e-218	-0.3068	0.417	0.641	2.11641e-213
RGS10	3.68261e-216	-0.260953	0.116	0.273	1.34787e-211
SLA	1.42333e-215	-0.322371	0.24	0.438	5.20953e-211
MIR4435-2HG	1.62819e-214	-0.294083	0.143	0.308	5.95934e-210
PPIA	1.25956e-212	-0.271699	0.885	0.933	4.61011e-208
TFDP2	1.50798e-209	-0.310256	0.231	0.424	5.51934e-205
LAIR2	8.07008e-209	-0.425887	0.046	0.16	2.95373e-204
IL12RB2	2.31319e-208	-0.26033	0.019	0.116	8.4665e-204
RPL34	5.77578e-208	0.283986	0.964	0.943	2.11399e-203
IFITM2	2.91914e-206	0.309376	0.985	0.97	1.06843e-201
CTBP2	4.61203e-206	-0.301316	0.254	0.452	1.68805e-201
SYNGR1	6.73923e-206	-0.363972	0.032	0.137	2.46662e-201
PPIB	3.51923e-204	-0.32595	0.671	0.827	1.28807e-199
STMN1	6.26536e-204	-0.863778	0.111	0.247	2.29319e-199
SUN2	1.92387e-203	0.387598	0.807	0.819	7.04157e-199
PTGDS	6.0657e-203	0.849174	0.321	0.192	2.22011e-198
MLC1	2.8359e-202	-0.290565	0.201	0.382	1.03797e-197
IDH2	4.02902e-199	-0.293922	0.265	0.462	1.47466e-194
ENO1	2.83272e-198	-0.312703	0.57	0.768	1.0368e-193
PLAAT4	6.31986e-198	-0.298529	0.645	0.818	2.31313e-193
CTBP1	3.55352e-196	-0.281637	0.274	0.476	1.30063e-191
GZMK	7.63055e-196	-0.677947	0.049	0.157	2.79286e-191
COTL1	1.07764e-195	-0.468567	0.035	0.136	3.94428e-191
CCND3	9.16701e-195	-0.288501	0.732	0.873	3.35522e-190
ANXA6	2.31865e-194	-0.290099	0.695	0.855	8.48649e-190
MYDGF	2.99113e-193	-0.257172	0.186	0.36	1.09478e-188
JUNB	3.04227e-193	0.720719	0.551	0.493	1.1135e-188
RPL21	6.42813e-193	0.356529	0.842	0.836	2.35276e-188
IFI27L2	1.91041e-191	-0.265205	0.275	0.476	6.99229e-187
DENND3	6.15932e-191	-0.27673	0.051	0.164	2.25437e-186
MMP23B	3.51164e-190	-0.270182	0.045	0.153	1.2853e-185
GLRX	1.33092e-189	-0.275505	0.354	0.567	4.87131e-185
KLF2	1.84486e-189	0.312702	0.939	0.945	6.75236e-185
ATP5MC3	2.83252e-189	-0.28911	0.511	0.716	1.03673e-184
CLTA	4.21921e-189	-0.273877	0.357	0.57	1.54427e-184
AGK	1.6267e-188	-0.263757	0.106	0.244	5.95389e-184
PSMB2	8.46121e-188	-0.275497	0.264	0.46	3.09689e-183
RPS21	2.47247e-187	0.271339	0.948	0.929	9.04948e-183
DDX5	2.77341e-186	0.296358	0.896	0.924	1.0151e-181
GCHFR	5.99057e-186	-0.300723	0.147	0.298	2.19261e-181
LINC00299	1.98252e-185	-0.331318	0.19	0.355	7.25622e-181
FKBP1A	2.88292e-185	-0.278183	0.311	0.512	1.05518e-180
ANXA4	8.14268e-185	-0.255669	0.297	0.499	2.9803e-180
APOBEC3H	1.33009e-184	-0.273358	0.073	0.194	4.86828e-180
IFNG	1.80327e-184	-0.316037	0.039	0.14	6.60014e-180
C1orf21	5.83057e-184	-0.260972	0.302	0.505	2.13405e-179
COX8A	1.08791e-182	-0.299605	0.546	0.735	3.98187e-178
SUPT4H1	1.13648e-181	-0.254612	0.281	0.479	4.15965e-177
UBALD2	1.3027e-181	-0.28839	0.259	0.447	4.76802e-177
CD247	1.42419e-180	0.285697	0.938	0.945	5.21267e-176
EWSR1	1.14721e-179	-0.29267	0.436	0.648	4.19889e-175
ST8SIA6	2.03761e-179	-0.269529	0.057	0.167	7.45787e-175
CXCR2	8.2876e-174	-0.279348	0.062	0.172	3.03334e-169
FLNA	1.66224e-173	-0.31752	0.764	0.894	6.08395e-169
DUSP2	7.75432e-173	-0.440352	0.07	0.182	2.83816e-168
IKZF2	1.91276e-172	-0.269919	0.118	0.254	7.0009e-168
KLF6	5.42698e-172	0.474438	0.732	0.741	1.98633e-167
SYNE1	2.68016e-171	-0.356873	0.491	0.698	9.80964e-167
NEDD9	4.31296e-171	-0.266884	0.171	0.327	1.57859e-166
RAB29	4.68413e-171	-0.254357	0.289	0.483	1.71444e-166
CERCAM	8.84648e-171	-0.27504	0.026	0.114	3.2379e-166
HSPA5	7.40101e-170	-0.334085	0.336	0.524	2.70884e-165
RPL14	6.48639e-169	0.263689	0.96	0.948	2.37408e-164
FHL3	7.07013e-169	-0.2545	0.147	0.293	2.58774e-164
PSMA4	6.26834e-168	-0.257788	0.281	0.469	2.29427e-163
HAVCR2	2.02918e-167	-0.270708	0.203	0.367	7.42701e-163
EIF4G3	2.8644e-164	-0.280221	0.228	0.397	1.0484e-159
DTHD1	5.60304e-164	-0.301713	0.185	0.338	2.05077e-159
NDUFB2	1.13521e-163	-0.259186	0.587	0.768	4.15498e-159
PSMB10	4.57599e-163	-0.268698	0.596	0.777	1.67486e-158
CDK2AP2	1.32898e-162	-0.310966	0.413	0.601	4.86419e-158
GNG2	1.8339e-161	-0.303123	0.638	0.8	6.71227e-157
RPS14	1.23902e-160	0.254782	0.97	0.948	4.53493e-156
SNRPB	2.43674e-160	-0.250619	0.39	0.591	8.9187e-156
IVNS1ABP	1.26824e-158	-0.281486	0.338	0.527	4.64189e-154
HNRNPA3	2.3727e-158	-0.293311	0.503	0.704	8.68432e-154
PDIA3	3.42399e-158	-0.2971	0.645	0.808	1.25321e-153
CAPG	1.84473e-157	-0.508652	0.068	0.17	6.7519e-153
GK5	2.22743e-156	-0.265032	0.263	0.436	8.15261e-152
PDIA6	6.11587e-156	-0.257247	0.283	0.464	2.23847e-151
CD7	2.23192e-155	0.292689	0.934	0.925	8.16906e-151
CAPN12	3.31939e-155	0.560308	0.293	0.199	1.21493e-150
TGFBR3	9.52636e-154	-0.284163	0.443	0.647	3.48674e-149
YWHAQ	4.74649e-153	-0.261966	0.512	0.71	1.73726e-148
MZT2B	1.40453e-152	-0.270346	0.431	0.623	5.14072e-148
HLA-DQB1	2.34221e-152	-0.261175	0.034	0.119	8.57271e-148
NUCB2	1.28894e-151	-0.284486	0.209	0.366	4.71764e-147
GSN	2.70913e-148	-0.252366	0.335	0.515	9.91569e-144
SPOCK2	2.1546e-147	0.562956	0.332	0.235	7.88604e-143
HIST1H1B	1.16782e-145	-0.629519	0.075	0.178	4.27433e-141
HIPK2	1.58995e-144	-0.267669	0.201	0.351	5.81938e-140
ITGAL	5.51835e-144	-0.250512	0.442	0.642	2.01977e-139
ITM2B	9.34905e-141	0.288361	0.853	0.881	3.42185e-136
PCED1B-AS1	1.09366e-140	0.444015	0.726	0.745	4.00289e-136
PSME2	1.08941e-139	-0.276838	0.509	0.687	3.98733e-135
MT-ND2	3.91226e-139	0.325699	0.818	0.852	1.43193e-134
CCL5	7.95622e-136	-0.332489	0.797	0.845	2.91205e-131
PIM2	5.61998e-132	0.560112	0.297	0.212	2.05697e-127
NFATC2	2.61788e-129	-0.253837	0.459	0.648	9.5817e-125
CD160	5.68038e-129	-0.290708	0.148	0.267	2.07908e-124
ICAM2	1.03083e-128	0.476203	0.538	0.505	3.77293e-124
HIST1H2AI	1.51676e-126	-0.878858	0.077	0.17	5.55151e-122
IER5L	3.81213e-124	0.399283	0.117	0.054	1.39528e-119
KLRK1	3.67422e-118	0.300524	0.812	0.845	1.3448e-113
LY6E	4.52372e-117	0.355728	0.762	0.757	1.65573e-112
HIST1H1C	1.61543e-113	-0.348367	0.407	0.58	5.91264e-109
RCSD1	3.84175e-112	0.364163	0.671	0.686	1.40612e-107
SELPLG	1.32249e-109	0.297187	0.774	0.806	4.84045e-105
HIST1H2AG	9.50032e-107	-0.409707	0.066	0.148	3.47721e-102
RASGRP2	2.35506e-104	0.444088	0.535	0.518	8.61976e-100
FUT7	8.78628e-103	0.398508	0.176	0.105	3.21587e-98
HSPA8	5.13164e-99	0.3158	0.838	0.871	1.87823e-94
CDC25B	4.83468e-97	0.431793	0.545	0.526	1.76954e-92
BAX	6.18071e-96	-0.298773	0.491	0.648	2.2622e-91
NEIL1	3.40224e-94	0.341899	0.125	0.066	1.24525e-89
HMGN2	7.06629e-92	-0.364928	0.424	0.569	2.58633e-87
TMEM63A	1.66988e-90	0.390619	0.178	0.113	6.11192e-86
GBP2	9.07157e-90	0.441154	0.5	0.482	3.32029e-85
SMC4	5.03986e-86	-0.262211	0.087	0.166	1.84464e-81
EZR	1.78602e-85	0.399604	0.56	0.559	6.537e-81
HIST1H3D	1.51385e-82	-0.278883	0.123	0.213	5.54085e-78
LYAR	1.61027e-82	0.4848	0.36	0.311	5.89376e-78
TC2N	2.09249e-82	0.404314	0.368	0.31	7.65873e-78
MT-ND4	3.24657e-81	0.250732	0.891	0.923	1.18828e-76
HIST1H2AM	3.84277e-81	-0.371669	0.066	0.135	1.40649e-76
SEPTIN9	3.9237e-81	0.327915	0.643	0.666	1.43611e-76
HIST1H2AL	5.83764e-81	-0.350237	0.051	0.113	2.13663e-76
ADAMTS10	2.91413e-78	0.351911	0.183	0.121	1.0666e-73
STK38	9.30786e-77	0.31708	0.601	0.614	3.40677e-72
SARAF	2.99523e-76	0.312894	0.68	0.723	1.09628e-71
YPEL3	1.25466e-74	0.303842	0.708	0.742	4.59218e-70
MYOM2	1.27407e-72	-0.381548	0.189	0.276	4.66322e-68
S1PR1	2.30312e-72	0.342389	0.598	0.619	8.42964e-68
HIST1H2AJ	3.98061e-72	-0.379472	0.063	0.125	1.45694e-67
PREX1	1.15619e-71	0.346301	0.571	0.58	4.23178e-67
HIST1H4F	2.39529e-69	-0.526565	0.065	0.125	8.76701e-65
HIST1H1D	2.87109e-69	-0.266953	0.456	0.603	1.05085e-64
IL10RA	1.54216e-68	0.309312	0.597	0.611	5.64445e-64
CD48	1.32722e-64	0.365536	0.577	0.6	4.85776e-60
ICAM3	7.27441e-63	0.293395	0.647	0.683	2.66251e-58
STK17B	6.27898e-62	0.35151	0.53	0.543	2.29817e-57
TMX4	7.72585e-61	0.385064	0.442	0.424	2.82774e-56
PTGER2	1.56065e-60	0.399041	0.499	0.501	5.71214e-56
HSH2D	6.46712e-60	0.367694	0.541	0.552	2.36703e-55
C1orf162	1.2098e-59	0.373453	0.522	0.527	4.42799e-55
CDC42EP3	5.90632e-59	0.339069	0.539	0.55	2.16177e-54
LPAR6	3.444e-57	0.345291	0.141	0.094	1.26054e-52
TUBA1A	2.79875e-56	0.403548	0.476	0.471	1.02437e-51
SSBP3	3.3115e-55	0.36293	0.477	0.473	1.21204e-50
JUN	5.05513e-55	0.543513	0.409	0.375	1.85023e-50
PBXIP1	7.73945e-55	0.399001	0.302	0.259	2.83271e-50
PIM1	2.40449e-54	0.394211	0.54	0.559	8.80068e-50
CD44	3.90299e-53	0.269959	0.576	0.566	1.42853e-48
S1PR4	4.47111e-52	0.30704	0.614	0.645	1.63647e-47
CNN2	7.07766e-51	0.332916	0.509	0.5	2.59049e-46
EVA1B	8.10656e-50	0.305621	0.134	0.091	2.96708e-45
AC119396.1	8.35212e-48	0.360062	0.22	0.174	3.05696e-43
CISH	6.59905e-47	0.436298	0.254	0.213	2.41532e-42
CLIC3	2.46158e-46	0.276112	0.7	0.703	9.00963e-42
PPP2R5C	4.55306e-45	0.324192	0.494	0.497	1.66647e-40
ORAI1	9.815e-44	0.36005	0.472	0.483	3.59239e-39
PPM1L	9.91654e-43	0.335545	0.227	0.185	3.62955e-38
PDE3B	2.6969e-42	0.266918	0.16	0.116	9.87091e-38
GIMAP5	1.60522e-41	0.322863	0.535	0.566	5.87527e-37
PLP2	1.93099e-41	0.347341	0.267	0.228	7.0676e-37
RASA3	2.3143e-37	0.257225	0.57	0.602	8.47059e-33
ESYT2	3.32505e-37	0.32395	0.446	0.449	1.217e-32
R3HDM4	3.81167e-37	0.357513	0.36	0.35	1.39511e-32
CKLF	4.68333e-37	0.283718	0.582	0.621	1.71414e-32
GALE	5.88861e-35	0.307887	0.149	0.114	2.15529e-30
MCL1	9.91797e-35	0.290039	0.543	0.577	3.63008e-30
SF1	1.93175e-32	0.253667	0.588	0.641	7.07042e-28
AL627171.2	4.12851e-31	0.38443	0.289	0.258	1.51108e-26
TMEM65	7.1284e-31	0.313809	0.22	0.188	2.60907e-26
CFLAR	1.05655e-30	0.27274	0.552	0.591	3.86709e-26
MKNK2	7.74027e-28	0.327415	0.426	0.438	2.83302e-23
EPB41	1.81912e-27	0.274319	0.435	0.446	6.65817e-23
GRK6	3.70347e-27	0.31038	0.413	0.42	1.35551e-22
CMIP	5.55004e-27	0.256783	0.162	0.131	2.03137e-22
LIME1	1.31123e-26	0.278802	0.549	0.576	4.79923e-22
KLRC4	1.93217e-25	0.338217	0.277	0.252	7.07192e-21
TMEM123	2.07066e-25	0.301078	0.297	0.277	7.57883e-21
MHENCR	6.527e-25	0.265752	0.142	0.113	2.38895e-20
AC092821.3	5.46097e-24	0.28329	0.419	0.42	1.99877e-19
AC243960.1	7.08162e-24	0.335792	0.38	0.387	2.59194e-19
HSPA1B	1.384e-23	0.414982	0.173	0.143	5.0656e-19
TAGAP	1.63475e-22	0.276068	0.516	0.556	5.98334e-18
TSPAN32	2.26198e-22	0.321785	0.394	0.403	8.27909e-18
ITGA6	9.5829e-22	0.260863	0.207	0.181	3.50744e-17
FOS	1.23694e-20	0.3543	0.408	0.396	4.52733e-16
RAB24	4.79483e-20	0.316614	0.298	0.291	1.75496e-15
PIK3CD	8.09687e-20	0.289293	0.406	0.422	2.96353e-15
SYTL2	2.04699e-18	0.250198	0.42	0.433	7.4922e-14
RARG	6.78574e-18	0.261708	0.145	0.122	2.48365e-13
DSTN	1.57923e-17	0.264596	0.526	0.578	5.78015e-13
KLF12	2.0572e-16	0.251754	0.243	0.228	7.52955e-12
ARHGEF2	4.608e-15	0.300222	0.325	0.331	1.68657e-10
NCOA7	3.15174e-14	0.258727	0.245	0.234	1.15357e-09
AUP1	1.46497e-13	0.251651	0.441	0.477	5.36195e-09
NR4A2	2.97479e-13	0.267672	0.176	0.157	1.0888e-08
BCL9L	2.77451e-12	0.282678	0.259	0.253	1.0155e-07
PLEKHG3	3.28624e-12	0.250323	0.334	0.342	1.2028e-07
DDIT4	1.54645e-11	0.456084	0.399	0.429	5.66017e-07
TMBIM1	2.73873e-11	0.256259	0.366	0.385	1.0024e-06
AGTRAP	5.38923e-11	0.306323	0.379	0.406	1.97251e-06
RGS14	1.24263e-10	0.276648	0.329	0.344	4.54816e-06
CALHM2	1.93179e-10	0.274446	0.406	0.444	7.07054e-06
MGAT1	3.45638e-10	0.261514	0.374	0.403	1.26507e-05
TMEM35B	1.20261e-09	0.266715	0.378	0.406	4.40166e-05
DNAJB1	3.96976e-09	0.288778	0.255	0.254	0.000145297
HSPA1A	3.8573e-07	0.377338	0.291	0.3	0.0141181
NDFIP1	4.63372e-07	0.254853	0.338	0.362	0.0169599
HIST1H4C	4.81389e-07	-0.365038	0.71	0.776	0.0176193

## Sheet: S1B_invitrodim_KOvsControl
Table S1B: Differentially Expressed Genes of KO vs clusters (invitro_CD56dim)
	p_val	avg_log2FC	pct.1	pct.2	p_val_adj
TNFRSF18	0	0.716176	0.668	0.404	0
EFHD2	0	-0.570278	0.743	0.8	0
RPL11	0	0.343091	0.996	0.945	0
SH3BGRL3	0	0.403398	0.991	0.909	0
CD52	0	0.667589	0.833	0.62	0
RPS8	0	0.342326	0.992	0.926	0
GBP5	0	0.47527	0.766	0.579	0
TGFBR3	0	-0.901436	0.473	0.638	0
S100A4	0	0.409184	0.972	0.873	0
RPS27	0	0.383734	0.998	0.958	0
SH2D2A	0	-0.870231	0.573	0.726	0
PYHIN1	0	-0.743586	0.481	0.622	0
XCL2	0	0.445185	0.489	0.274	0
XCL1	0	0.591277	0.384	0.202	0
LYST	0	-0.94075	0.435	0.607	0
RPS27A	0	0.380395	0.999	0.948	0
TMSB10	0	0.349712	0.987	0.901	0
GNLY	0	-0.80818	0.978	0.987	0
DUSP2	0	-1.25985	0.231	0.49	0
RPL32	0	0.347462	0.995	0.928	0
CMC1	0	-0.719418	0.51	0.639	0
CX3CR1	0	-0.988996	0.366	0.56	0
RPL14	0	0.386968	0.994	0.93	0
RPL29	0	0.343553	0.992	0.918	0
RPL35A	0	0.330186	0.984	0.897	0
FGFBP2	0	-0.990146	0.401	0.552	0
KIT	0	0.568911	0.204	0.051	0
RPL34	0	0.382975	0.998	0.939	0
RPS3A	0	0.327116	0.996	0.938	0
RPS23	0	0.439896	0.995	0.929	0
RPS14	0	0.386698	0.995	0.929	0
LTB	0	1.25179	0.746	0.446	0
RPS18	0	0.354723	0.994	0.924	0
EEF1A1	0	0.439886	1	0.993	0
RPS12	0	0.499652	0.997	0.94	0
CEBPD	0	-0.939711	0.385	0.564	0
RPL30	0	0.383402	0.999	0.948	0
RPL8	0	0.340577	0.987	0.912	0
RPL12	0	0.3678	0.974	0.87	0
RPL7A	0	0.339492	0.992	0.93	0
PRF1	0	-0.524065	0.961	0.952	0
DDIT4	0	0.640044	0.739	0.533	0
RPS24	0	0.407286	0.984	0.903	0
IFITM2	0	0.615743	0.958	0.817	0
IFITM1	0	0.562834	0.986	0.897	0
RPS13	0	0.369508	0.988	0.909	0
RPS3	0	0.302905	0.996	0.945	0
RPS25	0	0.343989	0.977	0.876	0
KLRB1	0	0.548561	0.934	0.83	0
KLRD1	0	-0.600351	0.794	0.846	0
ITGB7	0	0.762255	0.554	0.245	0
RPL41	0	0.429886	0.965	0.844	0
RPLP0	0	0.409198	0.967	0.885	0
TPT1	0	0.372742	0.999	0.967	0
TRDC	0	0.947099	0.769	0.495	0
GZMH	0	-1.03058	0.056	0.25	0
GZMB	0	-1.27235	0.735	0.872	0
ASB2	0	0.466713	0.158	0.041	0
RPLP1	0	0.385597	0.999	0.968	0
IL32	0	0.895373	0.712	0.564	0
RPS15A	0	0.362917	0.996	0.937	0
CYBA	0	-0.403743	0.963	0.939	0
RPL13	0	0.345405	0.999	0.961	0
RPL26	0	0.3553	0.994	0.923	0
CCL3	0	-1.45616	0.232	0.458	0
CCL4	0	-2.38673	0.325	0.586	0
RPL19	0	0.325843	0.996	0.941	0
RPS15	0	0.313821	0.995	0.936	0
RPL36	0	0.335227	0.973	0.872	0
RPS28	0	0.455818	0.997	0.938	0
S1PR5	0	-1.10196	0.272	0.541	0
RPL18A	0	0.328676	0.992	0.919	0
RPS19	0	0.456121	0.999	0.974	0
RPL18	0	0.336153	0.99	0.919	0
NKG7	0	-1.20983	0.942	0.954	0
RPS9	0	0.374522	0.965	0.859	0
RPL28	0	0.368775	0.998	0.948	0
RPS5	0	0.422488	0.955	0.843	0
CST7	0	-0.780941	0.922	0.924	0
APMAP	0	-0.674947	0.581	0.695	0
RPS21	0	0.435389	0.989	0.904	0
ITGB2	0	-0.555834	0.835	0.864	0
TMSB4X	0	0.349246	0.999	0.98	0
TIMP1	0	0.782056	0.511	0.202	0
PIM2	0	0.541941	0.457	0.258	0
RPL39	0	0.478156	0.994	0.903	0
RPL10	0	0.44925	0.999	0.971	0
AOAH	1.40338e-305	-0.654645	0.601	0.701	5.13651e-301
RPS6	1.53825e-305	0.320815	0.986	0.916	5.63014e-301
C1orf162	1.34035e-301	0.504625	0.488	0.286	4.90583e-297
RPLP2	1.4726e-296	0.321394	0.98	0.887	5.38986e-292
RPS4X	2.75974e-296	0.322525	0.987	0.913	1.01009e-291
RPL37	1.48526e-292	0.298087	0.994	0.923	5.43619e-288
S100A6	8.68922e-283	0.509783	0.821	0.659	3.18034e-278
CD3E	9.07377e-282	0.582987	0.306	0.146	3.32109e-277
PTMA	2.27184e-278	0.279707	0.995	0.949	8.31518e-274
CRIP1	3.53763e-274	0.501628	0.641	0.449	1.29481e-269
TAGLN2	3.4417e-272	0.407147	0.759	0.575	1.2597e-267
RPL21	1.56943e-271	0.344625	0.939	0.807	5.74425e-267
RPS29	2.11746e-268	0.363322	0.938	0.822	7.75011e-264
PLEK	4.81391e-264	-0.500507	0.742	0.8	1.76194e-259
S100A10	3.48911e-258	0.387694	0.816	0.65	1.27705e-253
FGR	2.22364e-252	-0.689014	0.082	0.225	8.13873e-248
RPS7	7.40048e-252	0.287073	0.982	0.906	2.70865e-247
ACTG1	1.25766e-251	0.314669	0.969	0.894	4.60315e-247
EEF1B2	1.74096e-250	0.368933	0.872	0.728	6.3721e-246
S100A11	5.81726e-250	0.405249	0.723	0.541	2.12918e-245
RPL23A	1.22033e-245	0.307423	0.967	0.864	4.46653e-241
TBX21	8.63418e-244	-0.66542	0.397	0.534	3.1602e-239
RPSA	1.0972e-243	0.336417	0.949	0.847	4.01585e-239
SPON2	2.87856e-243	-0.871259	0.171	0.32	1.05358e-238
RPL9	1.28445e-242	0.328698	0.912	0.781	4.70121e-238
CD7	1.21873e-241	0.366692	0.916	0.821	4.46068e-237
FAU	1.95002e-236	0.268244	0.989	0.912	7.13728e-232
MTSS1	8.00364e-234	-0.678504	0.198	0.352	2.92941e-229
LY6E	2.2387e-232	0.378188	0.73	0.55	8.19385e-228
ARHGDIB	3.09891e-231	0.294104	0.934	0.824	1.13423e-226
RPL10A	8.78071e-230	0.347891	0.891	0.758	3.21383e-225
RPL3	1.7011e-229	0.265492	0.989	0.933	6.22619e-225
RACK1	5.23681e-228	0.274826	0.97	0.89	1.91672e-223
CCL4L2	2.69435e-219	-1.95022	0.072	0.196	9.86158e-215
RPS2	1.11472e-218	0.34358	0.955	0.875	4.07998e-214
RPL24	3.3285e-218	0.294673	0.949	0.831	1.21826e-213
HIPK2	1.19948e-217	-0.724905	0.319	0.457	4.39022e-213
VIM	4.07943e-217	0.487008	0.562	0.387	1.49311e-212
RPL22	1.66273e-216	0.30122	0.925	0.798	6.08578e-212
RPL36A	2.84693e-216	0.342071	0.885	0.756	1.042e-211
EOMES	9.02314e-214	-0.646814	0.315	0.456	3.30256e-209
LIMD2	9.58236e-211	0.308837	0.929	0.825	3.50724e-206
JAML	5.48961e-210	0.288908	0.1	0.025	2.00925e-205
LSP1	2.08162e-209	0.303512	0.906	0.794	7.61894e-205
PRSS23	4.91011e-209	-0.671204	0.198	0.342	1.79715e-204
IGFBP7	5.0153e-208	-0.618562	0.368	0.506	1.83565e-203
JUNB	3.93606e-207	0.407518	0.678	0.51	1.44064e-202
AC243829.4	3.8146e-205	-0.506148	0.049	0.161	1.39618e-200
FTL	7.22333e-205	0.272834	0.994	0.939	2.64381e-200
TMEM14C	4.00479e-204	0.268588	0.144	0.05	1.46579e-199
RPL35	6.62606e-203	0.288205	0.942	0.833	2.4252e-198
FCRL3	2.68354e-197	-0.567915	0.069	0.186	9.82202e-193
KLRF1	3.58187e-195	-0.579006	0.345	0.476	1.311e-190
STN1	3.69236e-193	0.324963	0.302	0.162	1.35144e-188
BIRC3	5.78846e-193	0.318333	0.245	0.119	2.11863e-188
IER5L	1.86809e-191	0.296853	0.143	0.052	6.83741e-187
SORL1	1.03e-190	-0.694293	0.373	0.492	3.76989e-186
DTHD1	5.15389e-190	-0.597057	0.122	0.25	1.88638e-185
GK5	5.39226e-188	-0.646505	0.241	0.373	1.97362e-183
EEF1D	3.37573e-186	0.257351	0.948	0.844	1.23555e-181
NCR3	1.60103e-185	0.385132	0.696	0.536	5.85993e-181
EMP3	4.98498e-182	0.332829	0.893	0.776	1.82455e-177
NACA	6.07682e-182	0.250176	0.967	0.873	2.22418e-177
IGF2R	1.56993e-181	-0.658917	0.445	0.547	5.7461e-177
EEF1G	4.76563e-181	0.279865	0.899	0.786	1.74427e-176
LITAF	1.34968e-179	-0.45234	0.615	0.687	4.93998e-175
FLNA	2.58631e-179	-0.508181	0.728	0.769	9.46616e-175
RPL5	3.87699e-179	0.252539	0.962	0.864	1.41902e-174
BTF3	1.10223e-175	0.278921	0.87	0.736	4.03427e-171
OTUD5	5.58773e-170	0.461741	0.371	0.233	2.04517e-165
SOCS1	6.33002e-169	0.339561	0.225	0.113	2.31685e-164
SNHG29	3.40331e-168	0.312575	0.667	0.507	1.24564e-163
CISH	2.729e-167	0.386202	0.186	0.086	9.98843e-163
PTPRCAP	7.12468e-167	0.252769	0.937	0.846	2.60771e-162
ADRB2	1.56711e-166	-0.559436	0.312	0.437	5.7358e-162
PTPRC	5.10119e-165	-0.355157	0.968	0.951	1.86709e-160
SYNE1	5.25446e-164	-0.693097	0.407	0.506	1.92319e-159
FYN	1.19054e-163	-0.446077	0.695	0.732	4.35748e-159
CXCR4	1.287e-163	-0.678516	0.273	0.394	4.71056e-159
SLAMF7	1.98399e-158	-0.543944	0.293	0.412	7.26159e-154
TNFAIP3	4.93107e-158	-0.638695	0.333	0.448	1.80482e-153
PLP2	5.78924e-156	0.34073	0.29	0.168	2.11892e-151
TMEM123	7.00456e-156	0.293533	0.409	0.262	2.56374e-151
SNHG6	6.70821e-154	0.308622	0.665	0.517	2.45527e-149
AKNA	1.19279e-152	-0.509783	0.581	0.646	4.36572e-148
IL7R	3.11498e-152	0.28336	0.131	0.051	1.14011e-147
RAB37	2.40743e-147	0.282803	0.3	0.174	8.81142e-143
C17orf49	9.67621e-146	0.303008	0.539	0.387	3.54159e-141
NFKBIA	5.81856e-145	0.324171	0.69	0.544	2.12965e-140
SH2D1A	5.34327e-144	-0.581258	0.274	0.381	1.95569e-139
PTPRJ	8.07659e-143	-0.610547	0.309	0.415	2.95611e-138
IKZF3	4.62246e-142	-0.615946	0.277	0.386	1.69187e-137
DOCK5	1.47953e-139	-0.552051	0.109	0.212	5.41524e-135
HIC1	4.30109e-139	0.279651	0.213	0.112	1.57424e-134
NEAT1	1.8627e-138	-0.754355	0.794	0.821	6.81767e-134
TESC	9.25622e-138	0.254726	0.151	0.068	3.38787e-133
RPL38	1.10196e-137	0.252205	0.856	0.723	4.03327e-133
LGALS1	5.75696e-136	0.397598	0.617	0.478	2.1071e-131
PHPT1	2.90418e-135	0.298645	0.352	0.224	1.06296e-130
CD96	3.42049e-135	0.304244	0.616	0.478	1.25194e-130
MATK	1.26232e-134	0.291416	0.532	0.386	4.62021e-130
ETS1	1.92952e-133	-0.437241	0.699	0.729	7.06224e-129
LTA4H	1.97846e-133	0.294632	0.32	0.199	7.24136e-129
COMMD6	2.47425e-132	0.257213	0.748	0.603	9.05599e-128
ARID5B	8.62279e-132	-0.539134	0.16	0.266	3.15603e-127
NME2	3.5268e-131	0.287624	0.572	0.429	1.29084e-126
PRKCH	4.67299e-131	-0.466636	0.618	0.667	1.71036e-126
AC092821.3	4.02846e-129	0.312234	0.323	0.202	1.47446e-124
GZMM	9.30196e-129	-0.447014	0.529	0.591	3.40461e-124
METRNL	7.13118e-128	-0.502006	0.297	0.403	2.61008e-123
IFITM3	1.90361e-127	0.328936	0.35	0.228	6.9674e-123
ETFB	4.28589e-119	0.25236	0.251	0.148	1.56868e-114
CCL5	1.57485e-117	-0.384891	0.807	0.819	5.76411e-113
TMIGD2	2.26432e-117	0.275479	0.319	0.205	8.28765e-113
LINC01871	1.10957e-115	0.345555	0.469	0.344	4.06113e-111
TNFRSF4	1.97488e-113	0.275804	0.189	0.103	7.22826e-109
ZEB2	2.60297e-113	-0.515428	0.454	0.532	9.52714e-109
PIM1	2.77791e-111	0.275564	0.57	0.438	1.01674e-106
IL2RB	1.42989e-107	-0.442155	0.636	0.665	5.23354e-103
WIPF1	2.77076e-107	-0.363326	0.694	0.717	1.01413e-102
CEP78	6.61058e-105	-0.515592	0.23	0.324	2.41954e-100
DENND2D	3.48046e-103	-0.44326	0.483	0.545	1.27388e-98
GIMAP4	2.61037e-102	-0.390765	0.508	0.575	9.5542e-98
RGS10	5.81333e-102	0.256635	0.315	0.208	2.12774e-97
GAS5	2.00407e-101	0.251443	0.508	0.378	7.33508e-97
RPS27L	2.46285e-101	0.252919	0.618	0.487	9.01429e-97
LINC00861	2.8677e-98	-0.439626	0.41	0.495	1.04961e-93
UTRN	1.02463e-95	-0.505535	0.445	0.51	3.75026e-91
MAPK1	1.48346e-95	-0.439362	0.405	0.477	5.42961e-91
KLRC4	1.27502e-94	0.264687	0.327	0.222	4.6667e-90
AKR1C3	4.14556e-93	-0.454994	0.323	0.409	1.51732e-88
ARL4C	2.8887e-89	-0.296344	0.836	0.834	1.05729e-84
NPC1	3.64976e-84	-0.470376	0.213	0.296	1.33585e-79
SERPINB9	4.46252e-84	-0.421601	0.145	0.225	1.63333e-79
ITGA4	9.38977e-84	-0.492417	0.491	0.538	3.43675e-79
FCGR3A	1.83149e-83	-0.394521	0.545	0.594	6.70343e-79
ST3GAL4	2.02005e-83	-0.313845	0.071	0.14	7.39357e-79
SYNE2	9.04937e-82	-0.505704	0.642	0.67	3.31216e-77
RASSF4	2.62349e-80	-0.319713	0.059	0.122	9.60225e-76
MT-ATP8	2.33872e-79	-0.288687	0.97	0.953	8.55996e-75
AKAP13	4.47512e-78	-0.40866	0.518	0.562	1.63794e-73
PTGDR	8.55491e-77	-0.400515	0.45	0.51	3.13118e-72
TFDP2	1.01037e-76	-0.417861	0.244	0.321	3.69804e-72
ARPC5L	1.02264e-76	-0.401849	0.374	0.437	3.74296e-72
HAVCR2	2.05776e-75	-0.419497	0.406	0.47	7.53162e-71
AUTS2	1.83648e-73	-0.399592	0.162	0.236	6.72172e-69
DENND3	3.3242e-73	-0.303098	0.064	0.125	1.21669e-68
CHST2	4.0439e-73	-0.407441	0.233	0.312	1.48011e-68
SIPA1	1.11551e-72	-0.407795	0.326	0.395	4.08289e-68
TTC38	5.25161e-70	-0.382703	0.237	0.313	1.92214e-65
RNF213	1.68159e-69	-0.377279	0.65	0.67	6.15478e-65
FAM49B	2.95243e-69	-0.355075	0.455	0.507	1.08062e-64
YPEL1	4.19266e-69	-0.332077	0.098	0.163	1.53455e-64
IL12RB2	5.39548e-69	-0.291433	0.057	0.114	1.9748e-64
NR3C1	6.22881e-68	-0.391244	0.449	0.499	2.27981e-63
SLC5A3	5.71912e-67	-0.460461	0.339	0.407	2.09326e-62
WSB1	2.1299e-66	-0.403624	0.393	0.449	7.79565e-62
SLC15A4	2.13904e-66	-0.376688	0.317	0.385	7.82909e-62
AHNAK	2.73907e-66	-0.398431	0.713	0.725	1.00253e-61
PPP3CC	1.00103e-65	-0.369566	0.318	0.385	3.66385e-61
HIST1H1B	4.54796e-65	-0.372117	0.053	0.107	1.6646e-60
ABHD17A	5.36793e-65	-0.328025	0.587	0.609	1.96472e-60
HIST1H1E	1.54267e-64	-0.309924	0.753	0.777	5.64633e-60
PILRB	2.101e-64	-0.332957	0.119	0.184	7.68987e-60
MACF1	9.17846e-63	-0.48974	0.493	0.532	3.35941e-58
SLA	1.29894e-62	-0.431724	0.264	0.331	4.75424e-58
RNF115	2.61807e-61	-0.366552	0.292	0.357	9.58241e-57
THBS1	3.23643e-60	-0.454326	0.161	0.227	1.18457e-55
PTPRE	1.05941e-59	-0.373728	0.252	0.319	3.87754e-55
ARHGAP25	5.13021e-59	-0.356127	0.414	0.468	1.87771e-54
RHOBTB3	1.4404e-58	-0.318159	0.119	0.181	5.27201e-54
PRR5L	9.73895e-57	-0.378918	0.181	0.246	3.56455e-52
ABHD2	1.13305e-56	-0.387256	0.185	0.25	4.14707e-52
PDE4D	1.45502e-56	-0.397632	0.361	0.42	5.32553e-52
FUT11	3.11054e-56	-0.313598	0.108	0.167	1.13849e-51
VPS37B	4.44262e-56	-0.365638	0.339	0.397	1.62604e-51
C1orf21	4.19712e-55	-0.345918	0.39	0.445	1.53619e-50
WAKMAR2	5.26721e-54	-0.29576	0.077	0.13	1.92785e-49
PRKCB	1.49861e-53	-0.365586	0.36	0.415	5.48507e-49
GIMAP7	3.69941e-53	-0.263488	0.693	0.698	1.35402e-48
SLC38A1	8.03062e-52	-0.395505	0.457	0.497	2.93929e-47
PTPN12	1.77829e-51	-0.365555	0.257	0.318	6.50873e-47
IFI16	1.0537e-50	-0.347117	0.434	0.474	3.85664e-46
RAMP1	2.42126e-50	-0.346093	0.242	0.303	8.86205e-46
GNG2	4.06872e-50	-0.285868	0.623	0.637	1.48919e-45
CD300A	5.55693e-50	-0.306383	0.572	0.588	2.03389e-45
FAM49A	6.94852e-50	-0.293137	0.111	0.166	2.54323e-45
IVNS1ABP	2.28151e-48	-0.367625	0.334	0.388	8.35055e-44
FCMR	3.52164e-48	-0.293455	0.593	0.616	1.28896e-43
KIR3DL1	6.15188e-48	-0.438807	0.143	0.199	2.25165e-43
BHLHE40	1.46697e-47	-0.357252	0.447	0.49	5.36927e-43
ATM	1.7126e-46	-0.378568	0.461	0.498	6.26829e-42
KLRC2	1.83791e-46	0.339333	0.315	0.243	6.72695e-42
NCR1	2.58341e-46	-0.34378	0.293	0.348	9.45553e-42
DGKZ	2.92673e-46	-0.316094	0.432	0.476	1.07121e-41
ADGRG1	3.49495e-46	-0.412059	0.213	0.269	1.27919e-41
YARS	6.1665e-46	-0.321364	0.238	0.297	2.257e-41
TRAPPC10	9.4035e-46	-0.340022	0.332	0.383	3.44178e-41
CPD	1.95255e-44	-0.31315	0.152	0.207	7.14651e-40
KMT2E	2.60776e-44	-0.292333	0.575	0.595	9.54467e-40
LBH	8.35568e-44	-0.333515	0.451	0.487	3.05826e-39
BCL11B	6.59336e-43	-0.328815	0.143	0.196	2.41323e-38
DGKD	7.32506e-43	-0.34169	0.209	0.265	2.68104e-38
RNF19A	1.33233e-42	-0.349766	0.211	0.265	4.87647e-38
IQGAP1	3.47221e-42	-0.276916	0.719	0.711	1.27086e-37
PTGER4	3.57724e-41	-0.359638	0.223	0.278	1.30931e-36
ALOX5AP	2.10435e-40	-0.276538	0.611	0.617	7.70214e-36
SPTAN1	3.58179e-40	-0.37998	0.439	0.47	1.31097e-35
PHACTR2	3.64452e-39	-0.313477	0.17	0.222	1.33393e-34
E2F3	9.56228e-39	-0.257628	0.096	0.142	3.49989e-34
MCTP2	4.09968e-38	-0.31874	0.445	0.478	1.50052e-33
ARHGAP26	4.9988e-38	-0.312134	0.165	0.216	1.82961e-33
RBM38	5.2018e-38	-0.308395	0.303	0.351	1.90391e-33
GFOD1	9.13743e-38	-0.315427	0.146	0.195	3.34439e-33
GNPTAB	3.05071e-37	-0.325061	0.458	0.488	1.11659e-32
BCR	2.89499e-36	-0.26282	0.113	0.159	1.0596e-31
LPCAT1	6.22814e-36	-0.31485	0.198	0.248	2.27956e-31
PCSK7	1.86356e-35	-0.298504	0.178	0.226	6.82081e-31
SLC20A1	3.11522e-35	-0.331429	0.246	0.294	1.1402e-30
HIPK1	1.05054e-34	-0.322894	0.158	0.205	3.84507e-30
RAB29	1.90284e-33	-0.288566	0.251	0.298	6.96458e-29
USP28	3.63512e-33	-0.294338	0.208	0.254	1.33049e-28
PPP2R5C	3.85346e-32	-0.296589	0.461	0.488	1.41041e-27
S100PBP	6.45886e-32	-0.276506	0.152	0.197	2.36401e-27
TGFBR2	1.25626e-31	-0.310743	0.358	0.396	4.59805e-27
CEMIP2	7.92291e-31	-0.32723	0.178	0.222	2.89986e-26
MAP3K5	9.22885e-31	-0.256065	0.127	0.17	3.37785e-26
B4GALT1	7.57702e-30	-0.325428	0.234	0.277	2.77327e-25
KIR2DL1	8.65142e-30	-0.33451	0.074	0.11	3.16651e-25
TIGIT	1.07188e-29	-0.325605	0.314	0.353	3.9232e-25
NR4A2	1.37691e-29	-0.342941	0.106	0.146	5.03964e-25
DIP2A	1.54672e-29	-0.330344	0.266	0.308	5.66116e-25
JAZF1	1.88493e-29	-0.26392	0.163	0.207	6.89905e-25
SAMD3	1.91116e-29	-0.250816	0.492	0.516	6.99504e-25
BPTF	4.99214e-28	-0.309998	0.481	0.496	1.82717e-23
CCDC88C	9.39338e-28	-0.286614	0.378	0.411	3.43807e-23
DDX17	3.31701e-27	-0.253213	0.644	0.637	1.21406e-22
FUS	1.75732e-26	-0.271132	0.525	0.538	6.43196e-22
LPGAT1	2.96961e-26	-0.290939	0.195	0.235	1.08691e-21
CBLB	4.93327e-26	-0.27951	0.54	0.546	1.80562e-21
SACM1L	6.47779e-26	-0.31728	0.34	0.369	2.37094e-21
HIST1H2AI	8.5136e-26	-0.40478	0.081	0.114	3.11606e-21
FOSL2	1.90068e-25	-0.273334	0.232	0.272	6.95667e-21
ADGRE5	2.59292e-25	-0.258687	0.507	0.518	9.49033e-21
PLXND1	5.72849e-25	-0.264714	0.143	0.181	2.09668e-20
NFATC2	7.67107e-25	-0.289655	0.418	0.44	2.80769e-20
RAPGEF1	6.8939e-24	-0.315722	0.27	0.304	2.52324e-19
NAA50	7.01331e-23	-0.260091	0.162	0.198	2.56694e-18
KIR2DL4	8.33267e-23	-0.312644	0.194	0.23	3.04984e-18
CREBBP	1.36453e-22	-0.320131	0.223	0.256	4.99432e-18
GTF3C1	1.43173e-22	-0.270798	0.2	0.237	5.24027e-18
PITPNC1	4.54553e-22	-0.258321	0.49	0.5	1.66371e-17
PIK3AP1	5.41748e-22	-0.298234	0.241	0.276	1.98285e-17
CELF2	1.51919e-21	-0.268286	0.533	0.54	5.56039e-17
TNFRSF1B	1.75834e-21	-0.25744	0.4	0.427	6.43569e-17
ITK	3.1624e-21	-0.278208	0.34	0.366	1.15747e-16
MEX3C	8.42917e-21	-0.269083	0.191	0.226	3.08516e-16
TBXAS1	2.02605e-20	-0.250788	0.192	0.227	7.41555e-16
RORA	3.09073e-20	-0.264702	0.57	0.573	1.13124e-15
VAV3	3.76447e-20	-0.258758	0.212	0.247	1.37783e-15
LINC00299	9.96048e-20	-0.27653	0.195	0.229	3.64563e-15
CDK17	1.0691e-19	-0.264605	0.288	0.318	3.91302e-15
ITCH	3.45337e-19	-0.27151	0.312	0.339	1.26397e-14
ATP8A1	3.53039e-19	-0.268745	0.222	0.254	1.29216e-14
KLHL24	1.48842e-18	-0.250358	0.232	0.263	5.44778e-14
PLEKHA2	2.4483e-18	-0.285266	0.25	0.279	8.96102e-14
RESF1	2.51484e-18	-0.3025	0.547	0.544	9.20455e-14
LNPEP	2.57604e-18	-0.290138	0.542	0.543	9.42855e-14
HIF1A	5.32597e-18	-0.270041	0.464	0.473	1.94936e-13
P2RY8	9.46007e-18	-0.252725	0.262	0.291	3.46248e-13
ARAP2	1.41434e-17	-0.270995	0.377	0.396	5.17662e-13
HIST1H1C	2.44449e-17	-0.297196	0.375	0.398	8.94708e-13
APOL6	3.90512e-17	-0.264178	0.241	0.269	1.42931e-12
USP24	4.3787e-17	-0.28665	0.194	0.223	1.60265e-12
TUT7	5.90738e-17	-0.258004	0.207	0.236	2.16216e-12
NFAT5	1.13778e-16	-0.281568	0.24	0.267	4.16438e-12
RUNX3	6.03138e-16	-0.261175	0.426	0.435	2.20755e-11
ITGAL	4.1612e-15	-0.251756	0.434	0.442	1.52304e-10
RASA2	6.85604e-15	-0.250914	0.374	0.388	2.50938e-10
MLLT6	1.00849e-14	-0.263519	0.277	0.299	3.69119e-10
ST6GAL1	1.05147e-14	-0.251938	0.167	0.193	3.84848e-10
ZBTB44	2.29279e-14	-0.268235	0.301	0.322	8.39182e-10
HELZ	5.44067e-14	-0.264741	0.332	0.349	1.99134e-09
SMG1	7.16369e-14	-0.271257	0.293	0.313	2.62198e-09
SPATA13	1.35508e-13	-0.258451	0.266	0.288	4.95974e-09
TRANK1	1.89223e-13	-0.26838	0.278	0.298	6.92576e-09
RASGRP1	2.23205e-13	-0.26799	0.27	0.291	8.16953e-09
F2R	5.22418e-13	-0.268425	0.265	0.286	1.9121e-08
KIR2DL3	5.52835e-13	-0.287761	0.154	0.178	2.02343e-08
HIST1H1D	2.53724e-12	-0.262223	0.381	0.398	9.28656e-08
HMGB2	3.6581e-12	-0.256107	0.292	0.311	1.3389e-07
CNOT6L	1.63726e-11	-0.253106	0.256	0.275	5.99253e-07
CEP350	3.08922e-11	-0.256783	0.301	0.318	1.13068e-06
DYNC1H1	1.76079e-10	-0.258615	0.354	0.362	6.44465e-06
KMT2C	5.35234e-10	-0.288123	0.304	0.315	1.95901e-05
BIRC6	5.66557e-10	-0.264719	0.287	0.3	2.07366e-05
SETX	1.83412e-09	-0.25206	0.361	0.37	6.71305e-05

## Sheet: S1C_invitrobright_KOvsControl
Table S1C: Differentially Expressed Genes of KO vs clusters (invitro_CD56bright)
Gene	p_val	avg_log2FC	pct.1	pct.2	p_val_adj
TNFRSF18	0	1.32382	0.949	0.729	0
CD52	0	0.621054	0.987	0.92	0
IL12RB2	0	-0.769924	0.154	0.47	0
RORC	0	0.651564	0.181	0.004	0
S100A4	0	1.00659	0.968	0.812	0
FCMR	0	-0.838025	0.476	0.731	0
LYST	0	-1.16984	0.373	0.713	0
PLEK	0	-1.06378	0.39	0.739	0
GNLY	0	-1.77016	0.9	0.986	0
DUSP2	0	-1.24443	0.158	0.525	0
ITM2C	0	0.8398	0.508	0.101	0
CAMK1	0	0.804291	0.601	0.248	0
EOMES	0	-1.02619	0.344	0.729	0
CMC1	0	-1.55889	0.575	0.866	0
CLDND1	0	-0.932856	0.662	0.841	0
KIT	0	1.06585	0.872	0.552	0
SPINK2	0	1.16018	0.601	0.232	0
GZMK	0	-1.40365	0.054	0.457	0
AOAH	0	-0.775437	0.598	0.805	0
STK17A	0	-0.609188	0.862	0.925	0
GIMAP7	0	-0.844934	0.669	0.86	0
GIMAP4	0	-1.13407	0.232	0.667	0
GIMAP1	0	-0.791525	0.393	0.686	0
GIMAP5	0	-0.826793	0.289	0.609	0
IFITM2	0	0.867925	0.998	0.991	0
IFITM1	0	0.636022	0.998	0.995	0
IFITM3	0	0.913465	0.87	0.622	0
KLRF1	0	-0.798716	0.234	0.559	0
KLRD1	0	-0.842564	0.815	0.935	0
PCED1B-AS1	0	-0.996199	0.27	0.66	0
KRT86	0	1.57701	0.658	0.111	0
KRT81	0	1.37491	0.578	0.071	0
TESC	0	0.837037	0.635	0.318	0
TRDC	0	0.801183	0.895	0.773	0
CCL4	0	-1.64927	0.087	0.469	0
IKZF3	0	-0.83478	0.166	0.483	0
CD7	0	0.789758	0.936	0.915	0
IGFLR1	0	-0.713472	0.668	0.841	0
NKG7	0	-1.79217	0.871	0.974	0
CST7	0	-0.873782	0.857	0.951	0
APMAP	0	-0.756365	0.605	0.79	0
ITGB2	0	-0.787808	0.841	0.952	0
APOL4	0	0.374025	0.226	0.023	0
TIMP1	0	1.32796	0.767	0.179	0
SH2D1A	0	-1.57694	0.277	0.763	0
HTATSF1	0	0.96272	0.729	0.436	0
IL9R	0	0.859231	0.443	0.051	0
VIM	1.13266e-304	0.718648	0.973	0.923	4.14565e-300
CCL5	6.1338e-304	-1.5614	0.63	0.753	2.24503e-299
ITGAL	1.19913e-301	-0.730379	0.641	0.814	4.38895e-297
SH2D2A	9.78666e-300	-0.799404	0.497	0.724	3.58201e-295
S100A6	5.3537e-298	0.817809	0.884	0.719	1.95951e-293
ITGB7	1.52578e-296	0.55882	0.919	0.732	5.58449e-292
GZMM	3.27487e-288	-0.919457	0.267	0.564	1.19863e-283
ZNRF1	2.73568e-284	0.305867	0.2	0.023	1.00129e-279
LINC00861	1.64859e-280	-0.781754	0.171	0.458	6.034e-276
CAPG	1.24542e-273	0.650393	0.881	0.651	4.55838e-269
PYHIN1	1.42107e-272	-0.777777	0.295	0.563	5.20127e-268
BTG1	6.1484e-268	-0.54729	0.964	0.985	2.25038e-263
ARPC5L	1.72994e-261	-0.622058	0.633	0.783	6.33175e-257
IL2RB	7.80911e-261	-0.68543	0.889	0.923	2.85821e-256
ZFP36L2	9.5029e-256	-0.698164	0.703	0.858	3.47816e-251
PRAM1	1.10061e-255	0.60693	0.451	0.187	4.02833e-251
FTH1	1.06624e-249	0.63377	0.981	0.974	3.90255e-245
CCL3	9.83945e-245	-1.20208	0.052	0.292	3.60134e-240
ATP10A	5.34178e-242	0.598535	0.605	0.327	1.95515e-237
DENND2D	1.24069e-239	-0.635509	0.611	0.775	4.54105e-235
TAGLN2	1.35193e-239	0.475911	0.957	0.905	4.94818e-235
PTMA	3.04712e-236	0.441688	0.996	0.995	1.11528e-231
TNFRSF4	1.21355e-234	0.714746	0.536	0.273	4.44172e-230
ACTB	2.13563e-233	0.455349	1	0.999	7.81661e-229
ADGRE5	5.4067e-231	-0.59072	0.642	0.792	1.97891e-226
AHNAK	4.14501e-226	-0.76094	0.573	0.792	1.51712e-221
LINC00892	9.67218e-226	0.561954	0.285	0.082	3.54012e-221
TOX2	7.29414e-225	0.404688	0.259	0.066	2.66973e-220
NQO1	4.58144e-223	0.643438	0.507	0.253	1.67685e-218
DDIT4	2.25085e-221	0.59395	0.843	0.648	8.23833e-217
GZMB	1.64186e-216	-0.761747	0.613	0.833	6.00936e-212
SH3BGRL3	6.6931e-215	0.398625	0.998	0.996	2.44974e-210
TMEM123	2.53438e-213	0.537707	0.88	0.719	9.27608e-209
WNT11	4.71332e-213	-0.596466	0.102	0.337	1.72512e-208
MBOAT7	2.24948e-211	0.501725	0.571	0.307	8.23333e-207
SOS1	4.88519e-211	0.580402	0.642	0.383	1.78803e-206
CXCR3	2.34863e-210	-0.600283	0.213	0.463	8.59622e-206
ENO1	3.32734e-209	0.587574	0.937	0.873	1.21784e-204
SLC16A3	1.15074e-208	0.577122	0.759	0.572	4.21181e-204
PITPNC1	3.26269e-208	-0.583728	0.504	0.689	1.19418e-203
SLAMF7	2.92804e-207	-0.601617	0.535	0.712	1.07169e-202
SAMD3	6.0221e-206	-0.575444	0.479	0.683	2.20415e-201
AQP3	1.15601e-203	0.481935	0.14	0.015	4.2311e-199
YARS	1.44292e-203	-0.583327	0.391	0.591	5.28122e-199
DGKZ	4.12161e-202	-0.582648	0.548	0.715	1.50855e-197
JAK1	1.24305e-198	-0.427817	0.95	0.968	4.54968e-194
JUN	2.19016e-197	0.440528	0.389	0.156	8.01619e-193
NMUR1	9.83779e-196	0.360942	0.345	0.127	3.60073e-191
HCST	9.99538e-190	-0.407147	0.948	0.97	3.65841e-185
MAPK1	3.36957e-189	-0.521353	0.614	0.748	1.2333e-184
TLE5	2.82107e-188	-0.422399	0.916	0.952	1.03254e-183
INPP4B	4.54137e-188	0.470665	0.406	0.176	1.66219e-183
PILRB	5.76005e-188	-0.503878	0.139	0.362	2.10824e-183
HAVCR2	1.07946e-185	-0.614357	0.379	0.593	3.95092e-181
C12orf57	5.22343e-181	-0.514613	0.689	0.821	1.91183e-176
PIM2	6.22989e-181	0.602227	0.607	0.379	2.2802e-176
GINS2	1.91429e-178	0.334289	0.2	0.049	7.00648e-174
KIR2DL4	5.02126e-178	0.475765	0.748	0.515	1.83783e-173
LIF	1.40266e-172	0.255048	0.147	0.024	5.13386e-168
PLP2	4.01432e-172	0.536753	0.729	0.549	1.46928e-167
TRIB2	5.53817e-172	0.446811	0.449	0.222	2.02703e-167
TMEM173	1.06079e-170	0.359428	0.39	0.17	3.8826e-166
FAM49A	1.95218e-169	-0.434331	0.093	0.295	7.14518e-165
IL23R	3.82778e-167	0.268012	0.12	0.013	1.40101e-162
ETS1	8.31186e-167	-0.455255	0.821	0.891	3.04222e-162
UNC93B1	2.64624e-166	0.425722	0.555	0.318	9.68549e-162
CEBPD	3.45399e-165	-0.636763	0.399	0.603	1.2642e-160
PDCD4	3.69805e-164	-0.501753	0.684	0.796	1.35352e-159
TUBA1B	4.28279e-164	1.00082	0.786	0.656	1.56754e-159
JUND	2.99855e-162	0.489222	0.899	0.833	1.0975e-157
IL16	2.65078e-161	-0.404513	0.866	0.903	9.70213e-157
CD37	1.36198e-160	-0.392619	0.922	0.95	4.98497e-156
TYMS	3.41374e-160	0.819067	0.329	0.146	1.24946e-155
F2RL3	6.15467e-160	0.266381	0.195	0.051	2.25267e-155
WIPF1	1.64793e-159	-0.427057	0.805	0.868	6.0316e-155
PTPRC	6.14549e-156	-0.325478	0.973	0.982	2.24931e-151
CRIP1	6.22431e-156	0.572092	0.912	0.863	2.27816e-151
RNF144A	9.05481e-156	0.417172	0.611	0.375	3.31415e-151
UHRF1	2.75803e-154	0.256118	0.144	0.027	1.00947e-149
TDRKH-AS1	1.89434e-153	0.266789	0.155	0.032	6.93348e-149
YPEL3	8.13495e-153	-0.438312	0.817	0.9	2.97747e-148
CENPU	4.24105e-152	0.294127	0.188	0.05	1.55227e-147
CEMIP2	4.22984e-151	-0.513731	0.178	0.379	1.54816e-146
PPP1R14B	3.45815e-149	0.512114	0.593	0.396	1.26572e-144
CXCR4	6.15453e-149	-0.675711	0.172	0.369	2.25262e-144
HSPA8	7.01102e-149	0.476851	0.949	0.924	2.5661e-144
PSME2	8.44019e-149	0.474567	0.846	0.75	3.0892e-144
MYBL1	1.17914e-148	-0.570686	0.309	0.505	4.31577e-144
TYROBP	1.28367e-148	-0.285345	0.993	0.994	4.69835e-144
CLSPN	3.35284e-148	0.288907	0.186	0.05	1.22717e-143
LITAF	9.14835e-147	-0.552042	0.19	0.39	3.34839e-142
SSBP2	1.65699e-145	0.361789	0.482	0.259	6.06475e-141
EIF3G	9.45066e-144	-0.377212	0.884	0.914	3.45903e-139
LEF1	8.00568e-142	-0.461239	0.159	0.349	2.93016e-137
LGALS1	4.26641e-140	0.778341	0.901	0.818	1.56155e-135
KLF2	5.63586e-140	-0.859756	0.143	0.334	2.06278e-135
S1PR5	3.20459e-139	-0.462342	0.059	0.222	1.17291e-134
IMPA2	5.50208e-138	0.303151	0.351	0.162	2.01382e-133
SMAD3	2.265e-137	-0.460423	0.301	0.496	8.29014e-133
MCM4	2.15474e-136	0.287524	0.22	0.074	7.88655e-132
PLXNA4	6.62549e-136	0.309646	0.306	0.128	2.425e-131
IL2RG	4.41666e-134	-0.286819	0.98	0.984	1.61654e-129
CFL1	4.73145e-134	0.304246	0.992	0.987	1.73176e-129
CBLB	1.64676e-133	-0.43786	0.686	0.79	6.02732e-129
LINC01138	1.06082e-131	-0.477678	0.445	0.6	3.8827e-127
TIGIT	1.59027e-131	-0.677684	0.145	0.324	5.82056e-127
SMIM3	3.63122e-131	0.377608	0.52	0.309	1.32906e-126
CD2	1.23352e-130	-0.573494	0.753	0.798	4.51481e-126
PNRC1	5.96736e-130	-0.390565	0.906	0.949	2.18411e-125
PLEKHO1	2.65246e-129	0.414946	0.623	0.415	9.70825e-125
YPEL1	5.7481e-129	-0.388784	0.137	0.316	2.10386e-124
ACTG1	7.1162e-129	0.33099	0.994	0.991	2.6046e-124
AC136475.3	7.39817e-129	0.287169	0.181	0.054	2.7078e-124
MYL6	7.89389e-129	0.269877	0.99	0.984	2.88924e-124
GAPDH	9.82115e-128	0.32603	0.999	0.996	3.59464e-123
S100A13	1.83206e-127	0.33107	0.222	0.079	6.70554e-123
LBH	3.58705e-127	-0.569288	0.298	0.471	1.3129e-122
ARAP2	9.5826e-127	-0.457972	0.516	0.648	3.50733e-122
DHRS3	1.03103e-126	-0.435287	0.382	0.549	3.77366e-122
FCGR3A	3.87432e-126	-0.574667	0.225	0.418	1.41804e-121
IL2RA	5.0317e-126	0.286163	0.305	0.134	1.84165e-121
CDT1	8.74353e-126	0.36583	0.251	0.101	3.20022e-121
ARHGAP25	1.69136e-125	-0.46102	0.437	0.591	6.19055e-121
GNG2	2.12913e-125	-0.464642	0.498	0.64	7.79283e-121
GSTP1	2.46375e-125	0.323723	0.987	0.965	9.01759e-121
ENPP3	2.48444e-125	-0.397153	0.052	0.202	9.0933e-121
MPG	1.05611e-124	0.392739	0.871	0.757	3.86546e-120
TXN	1.89245e-124	0.499449	0.823	0.738	6.92654e-120
PFN1	2.23588e-124	0.269022	0.999	0.997	8.18354e-120
MCM2	2.36074e-124	0.313733	0.236	0.091	8.64056e-120
ITGA4	1.6808e-122	-0.502282	0.62	0.733	6.15188e-118
HLA-DMB	1.7423e-122	-0.386149	0.143	0.314	6.37699e-118
C1orf162	2.09957e-122	0.358126	0.714	0.507	7.68463e-118
FYN	7.0991e-122	-0.41098	0.756	0.82	2.59834e-117
PLPP1	2.10398e-121	0.327586	0.233	0.089	7.70078e-117
LINC01871	4.31754e-121	0.48019	0.852	0.762	1.58026e-116
EFHD2	1.82514e-120	-0.476987	0.676	0.765	6.68018e-116
PCED1B	2.6669e-120	-0.370841	0.129	0.298	9.76113e-116
NR3C1	1.24923e-119	-0.4322	0.563	0.685	4.57232e-115
LDB2	4.31049e-119	-0.32418	0.051	0.195	1.57768e-114
WSB1	5.79217e-119	-0.472992	0.531	0.652	2.11999e-114
PCNA	1.90869e-118	0.471676	0.416	0.238	6.98601e-114
KLRG1	2.07089e-118	-0.55938	0.164	0.337	7.57965e-114
FTL	5.0474e-118	0.420357	0.991	0.99	1.8474e-113
POLR2L	2.65848e-117	0.365417	0.903	0.839	9.7303e-113
CYBA	3.00707e-117	-0.310206	0.961	0.98	1.10062e-112
SLC1A4	5.32047e-117	0.381931	0.526	0.327	1.94735e-112
LMNB1	8.46095e-117	0.331904	0.288	0.13	3.09679e-112
RORA	1.8193e-116	-0.475915	0.314	0.494	6.65883e-112
PDGFD	1.6309e-115	-0.293349	0.053	0.197	5.96926e-111
ETFB	2.67712e-115	0.363401	0.647	0.456	9.79853e-111
FAM49B	1.03114e-114	-0.396584	0.64	0.729	3.77406e-110
TMEM167A	1.92456e-114	0.358523	0.62	0.431	7.04409e-110
HMGB1	1.71643e-113	0.33454	0.964	0.939	6.28232e-109
SMAP2	2.13213e-113	-0.415149	0.629	0.718	7.80382e-109
RFLNB	3.1656e-113	0.252051	0.278	0.121	1.15864e-108
CIDEB	4.96401e-113	0.308283	0.44	0.245	1.81688e-108
CLIC3	5.64541e-113	-0.443821	0.456	0.647	2.06628e-108
SMIM24	3.82801e-112	0.279144	0.18	0.06	1.40109e-107
JMJD7	1.47613e-111	0.252158	0.304	0.139	5.40277e-107
TPM4	2.40772e-111	0.387001	0.768	0.616	8.81248e-107
MCM6	3.22264e-111	0.319649	0.296	0.141	1.17952e-106
PDE4D	4.12514e-111	-0.487295	0.246	0.412	1.50984e-106
UTRN	7.06622e-111	-0.427107	0.618	0.721	2.58631e-106
TGFBR3	7.56654e-110	-0.504618	0.274	0.438	2.76943e-105
FEN1	2.16315e-109	0.264664	0.237	0.097	7.91736e-105
MIF	5.30606e-108	0.312558	0.977	0.956	1.94207e-103
STK24	6.68756e-107	0.358463	0.65	0.47	2.44771e-102
TPI1	1.3188e-106	0.314001	0.942	0.914	4.82695e-102
TEX30	2.56433e-106	0.338384	0.529	0.339	9.38569e-102
RPS6KA3	4.53724e-105	0.397323	0.707	0.535	1.66068e-100
CD320	5.38094e-105	0.300897	0.44	0.252	1.96948e-100
TLE4	2.06169e-104	-0.399807	0.289	0.45	7.54599e-100
PKM	1.38433e-103	0.40915	0.88	0.812	5.06678e-99
MPC1	6.3861e-103	0.255586	0.379	0.202	2.33738e-98
DENND6B	4.06566e-102	0.310534	0.431	0.248	1.48807e-97
FUCA1	5.95584e-102	0.316741	0.59	0.394	2.1799e-97
SEC11A	8.98557e-102	0.308441	0.846	0.759	3.28881e-97
TIAM1	7.80073e-101	0.331929	0.506	0.311	2.85515e-96
DCTPP1	3.59222e-100	0.292369	0.44	0.26	1.31479e-95
MCTP2	5.00045e-100	-0.388115	0.581	0.685	1.83022e-95
PLD3	9.48037e-100	0.351384	0.673	0.488	3.46991e-95
HMGN1	2.0202e-99	0.29684	0.877	0.817	7.39415e-95
MICOS10	2.36057e-99	0.344852	0.657	0.49	8.63993e-95
RIN3	8.97335e-99	-0.362084	0.693	0.767	3.28434e-94
GNPDA1	2.79606e-98	-0.372401	0.185	0.338	1.02339e-93
CD63	8.66926e-98	0.283152	0.963	0.934	3.17303e-93
PPDPF	9.05251e-98	0.276354	0.957	0.94	3.31331e-93
CKLF	1.29446e-97	0.330173	0.906	0.852	4.73784e-93
SIVA1	3.12518e-96	0.348375	0.521	0.352	1.14385e-91
STAT4	5.18003e-96	-0.387104	0.579	0.671	1.89594e-91
RBM3	8.08788e-96	0.383712	0.867	0.781	2.96024e-91
PARP8	5.69404e-95	-0.389331	0.531	0.647	2.08408e-90
KLRK1	1.58324e-94	-0.307722	0.849	0.913	5.7948e-90
HMGN2	2.15089e-94	0.475861	0.845	0.775	7.87249e-90
FYB1	2.38594e-94	-0.340786	0.758	0.828	8.73276e-90
CARD19	1.91878e-93	0.255668	0.424	0.244	7.02294e-89
ZEB2	2.58242e-93	-0.398851	0.195	0.348	9.45192e-89
DLL1	1.67425e-92	0.251515	0.257	0.119	6.12793e-88
NUDT14	1.8852e-92	0.272667	0.315	0.162	6.90002e-88
ARHGEF3	3.79738e-92	-0.374145	0.467	0.598	1.38988e-87
C1orf21	4.24772e-92	-0.398292	0.274	0.417	1.55471e-87
CIAO1	9.30296e-92	-0.402438	0.484	0.589	3.40498e-87
SRGN	2.06531e-91	-0.293572	0.977	0.979	7.55923e-87
HSP90AA1	1.0048e-90	0.358373	0.932	0.906	3.67767e-86
STN1	1.43855e-90	0.317726	0.546	0.361	5.26524e-86
HMGA1	2.69815e-90	0.250311	0.354	0.193	9.87549e-86
VAMP2	4.47213e-90	-0.316601	0.757	0.816	1.63685e-85
LST1	5.94077e-90	0.494054	0.406	0.25	2.17438e-85
IVNS1ABP	8.51731e-90	-0.433398	0.455	0.573	3.11742e-85
PGK1	1.38839e-89	0.320214	0.86	0.78	5.08166e-85
DTHD1	1.55819e-89	-0.300624	0.028	0.133	5.70314e-85
PRR5L	2.3566e-89	-0.273459	0.065	0.19	8.6254e-85
MCM7	5.20526e-89	0.431547	0.347	0.204	1.90518e-84
MAP3K8	2.90492e-88	0.388037	0.75	0.597	1.06323e-83
FES	2.1871e-87	0.274562	0.396	0.229	8.005e-83
PRKCB	5.61715e-87	-0.381739	0.445	0.559	2.05593e-82
SATB1	6.62795e-87	-0.405663	0.539	0.635	2.4259e-82
AHR	3.72379e-86	0.376885	0.5	0.333	1.36295e-81
GNPTAB	9.74757e-86	-0.391105	0.491	0.601	3.56771e-81
JAML	9.93829e-86	0.438166	0.416	0.259	3.63751e-81
PRKCH	4.15529e-85	-0.363133	0.686	0.746	1.52088e-80
HELLS	4.40567e-85	0.255997	0.249	0.12	1.61252e-80
ISG20	4.74021e-85	-0.385798	0.257	0.398	1.73496e-80
CENPK	5.37805e-85	0.301556	0.452	0.291	1.96842e-80
SLC38A1	5.70997e-85	-0.370255	0.577	0.668	2.08991e-80
CBX5	5.73063e-85	0.261615	0.379	0.219	2.09747e-80
GPRIN3	9.84849e-85	-0.345735	0.19	0.334	3.60464e-80
CALR	1.07737e-84	0.360253	0.824	0.738	3.94328e-80
PGGHG	2.28901e-84	0.298943	0.415	0.251	8.378e-80
AKNA	6.16109e-84	-0.356312	0.742	0.809	2.25502e-79
S100A11	7.21147e-84	0.283187	0.955	0.918	2.63947e-79
CD160	2.25646e-83	-0.28682	0.038	0.144	8.25888e-79
CDK17	7.18807e-83	-0.35667	0.358	0.491	2.63091e-78
YWHAQ	8.94602e-83	0.290586	0.716	0.574	3.27433e-78
LSP1	1.63276e-82	0.304878	0.971	0.957	5.97607e-78
ID2	2.95596e-82	0.301471	0.943	0.89	1.08191e-77
TRAPPC10	5.1923e-82	-0.351391	0.432	0.553	1.90043e-77
SOCS1	5.20984e-82	0.315403	0.5	0.33	1.90685e-77
TNFRSF1A	3.68806e-81	-0.352671	0.264	0.407	1.34987e-76
ARID5B	4.94166e-81	-0.311164	0.106	0.235	1.8087e-76
PHPT1	5.63017e-80	0.305991	0.656	0.492	2.0607e-75
MPZL2	6.7855e-80	0.271939	0.193	0.083	2.48356e-75
RIPOR2	1.36419e-79	-0.468601	0.317	0.445	4.99307e-75
GZMH	2.30415e-79	-0.251724	0.021	0.113	8.43341e-75
SH3BP1	1.158e-78	0.32326	0.699	0.554	4.23841e-74
FHL3	1.85683e-78	-0.343982	0.205	0.341	6.79618e-74
TMIGD2	2.63218e-78	0.391995	0.582	0.438	9.63404e-74
HNRNPA0	7.51831e-78	0.293884	0.789	0.673	2.75178e-73
PSME1	9.31148e-78	0.25491	0.951	0.915	3.40809e-73
NCF4	1.32295e-77	0.330129	0.339	0.197	4.84214e-73
TNFRSF1B	1.56602e-77	-0.350673	0.308	0.442	5.73179e-73
AKR1C3	2.82844e-77	-0.316227	0.092	0.211	1.03524e-72
FAM107B	2.99823e-77	-0.355529	0.548	0.656	1.09738e-72
RAN	1.28979e-76	0.319195	0.837	0.782	4.72076e-72
MCM3	2.27442e-76	0.361666	0.441	0.296	8.3246e-72
E2F3	2.53823e-76	-0.342787	0.214	0.342	9.29019e-72
GPR183	7.81873e-76	0.250175	0.355	0.204	2.86173e-71
GIMAP6	8.15193e-75	-0.345056	0.445	0.567	2.98369e-70
ADAM8	8.5845e-75	-0.362743	0.493	0.596	3.14201e-70
PRKCQ-AS1	1.24878e-74	-0.362819	0.412	0.521	4.57065e-70
TMEM14C	1.6415e-74	0.252312	0.556	0.38	6.00807e-70
TUBB	1.8882e-74	0.663882	0.83	0.77	6.91099e-70
HNRNPAB	2.80123e-74	0.340588	0.617	0.481	1.02528e-69
GSR	1.87402e-73	0.30669	0.54	0.376	6.85909e-69
RRBP1	9.81036e-73	0.306842	0.622	0.462	3.59069e-68
IFI16	1.49761e-72	-0.317842	0.679	0.739	5.48138e-68
ARHGAP26	1.86987e-72	-0.310495	0.173	0.3	6.84391e-68
ACTR3	1.95337e-72	0.265352	0.9	0.843	7.14953e-68
MCUB	4.41682e-72	-0.328878	0.634	0.696	1.6166e-67
RNF213	7.71703e-72	-0.292375	0.819	0.855	2.82451e-67
S100PBP	1.0998e-71	-0.345209	0.275	0.401	4.02538e-67
OPTN	6.01914e-71	-0.307405	0.686	0.744	2.20306e-66
GYPC	6.97928e-71	-0.291323	0.814	0.855	2.55449e-66
SMC4	8.47464e-71	0.399166	0.374	0.233	3.1018e-66
USP28	3.30838e-70	-0.3258	0.256	0.38	1.2109e-65
AC007384.1	3.34896e-70	-0.291162	0.143	0.27	1.22575e-65
CCDC85B	6.1739e-70	0.270775	0.839	0.74	2.25971e-65
SYNE1	2.09983e-69	-0.362213	0.4	0.517	7.68559e-65
SAMSN1	3.74739e-69	0.290658	0.567	0.409	1.37158e-64
TBX21	7.38812e-69	-0.334475	0.371	0.494	2.70413e-64
OGT	1.50184e-68	-0.317583	0.583	0.668	5.49687e-64
ARL4C	1.58788e-68	-0.381339	0.797	0.838	5.81181e-64
YBX1	2.79495e-68	0.254879	0.93	0.895	1.02298e-63
RPS27L	7.00401e-68	0.312674	0.816	0.73	2.56354e-63
TC2N	1.91353e-67	-0.373666	0.378	0.508	7.00373e-63
TOP2A	8.29089e-67	0.504527	0.139	0.054	3.03455e-62
IL10RA	2.23511e-66	-0.361315	0.548	0.645	8.18074e-62
LINC00623	2.24873e-66	-0.320128	0.466	0.569	8.23058e-62
SSBP4	2.33062e-66	0.275075	0.699	0.568	8.53032e-62
HSP90AB1	3.13334e-66	0.324062	0.911	0.871	1.14683e-61
TIPARP	3.83733e-66	0.299745	0.42	0.273	1.4045e-61
STAT1	4.08087e-66	0.760224	0.543	0.427	1.49364e-61
SLBP	4.54758e-66	0.287184	0.472	0.328	1.66446e-61
SLC25A39	1.76492e-65	0.253018	0.668	0.526	6.45979e-61
LDHA	3.94093e-65	0.369298	0.775	0.705	1.44242e-60
XCL1	4.12976e-65	0.372992	0.942	0.918	1.51153e-60
FAM8A1	2.12165e-64	-0.258285	0.11	0.221	7.76544e-60
RBM38	2.76394e-64	-0.34799	0.309	0.419	1.01163e-59
PTPRJ	5.09945e-64	-0.328452	0.411	0.52	1.86645e-59
CHCHD10	7.79378e-64	0.284299	0.535	0.387	2.8526e-59
IGFBP7	1.3467e-63	-0.427567	0.308	0.421	4.92907e-59
S1PR1	1.95376e-63	-0.315464	0.078	0.181	7.15097e-59
SIPA1	2.57615e-63	-0.33713	0.476	0.567	9.42897e-59
PTGDR	2.92836e-63	-0.299875	0.738	0.789	1.07181e-58
SELL	2.97232e-63	-0.603211	0.171	0.28	1.0879e-58
B4GALT1	5.82289e-63	-0.328557	0.307	0.419	2.13124e-58
ADRB2	1.47511e-62	-0.279901	0.071	0.169	5.39905e-58
AKAP13	1.51829e-62	-0.30631	0.661	0.725	5.55708e-58
BST2	1.58783e-62	0.302623	0.849	0.785	5.8116e-58
EZR	8.68781e-62	0.251088	0.69	0.547	3.17982e-57
DPEP2	1.28657e-61	-0.27769	0.114	0.223	4.70899e-57
NPC1	2.61461e-61	-0.28593	0.128	0.237	9.56973e-57
DEK	3.30824e-61	0.302257	0.782	0.684	1.21085e-56
H2AFZ	5.27333e-61	0.453217	0.744	0.673	1.93009e-56
INPP4A	1.38785e-60	0.302431	0.725	0.594	5.07967e-56
NME1	1.83611e-60	0.263125	0.4	0.267	6.72035e-56
BIN1	1.99019e-60	-0.309599	0.284	0.404	7.28428e-56
FEZ1	2.01581e-60	-0.255795	0.04	0.125	7.37807e-56
NELL2	2.39204e-60	-0.320762	0.099	0.207	8.75512e-56
SORL1	4.17849e-60	-0.335182	0.422	0.532	1.52937e-55
KLRC1	4.62285e-60	-0.286435	0.752	0.835	1.69201e-55
HIC1	8.31628e-60	0.283209	0.561	0.412	3.04384e-55
H2AFY	1.19365e-59	0.291418	0.739	0.638	4.36887e-55
S1PR4	2.46234e-59	-0.286946	0.6	0.671	9.01241e-55
DNM2	4.23629e-59	-0.305294	0.619	0.676	1.55052e-54
ANAPC11	8.22877e-59	0.270159	0.722	0.624	3.01181e-54
RANBP1	1.99071e-58	0.288813	0.582	0.454	7.28619e-54
BIRC3	6.85707e-58	0.293935	0.361	0.233	2.50976e-53
PA2G4	9.63756e-58	0.263989	0.793	0.715	3.52744e-53
PTPN4	1.17452e-57	-0.302166	0.571	0.642	4.29885e-53
SRM	1.90188e-57	0.265807	0.531	0.395	6.96107e-53
YWHAH	1.46172e-56	0.259727	0.633	0.504	5.35004e-52
LNPEP	6.24867e-56	-0.277737	0.691	0.738	2.28708e-51
UBALD2	9.57386e-56	-0.262393	0.677	0.731	3.50413e-51
APOBEC3G	1.1956e-55	-0.316289	0.605	0.668	4.37602e-51
CD151	2.31458e-55	0.25755	0.521	0.381	8.47161e-51
VDAC1	2.63288e-55	0.252606	0.706	0.588	9.63661e-51
RGS10	1.15328e-54	0.33272	0.838	0.755	4.22112e-50
GSN	2.0134e-54	0.268344	0.747	0.613	7.36924e-50
ALYREF	3.33879e-54	0.260888	0.541	0.416	1.22203e-49
SLA	1.46448e-53	0.324001	0.58	0.451	5.36014e-49
ORMDL3	1.65743e-53	-0.276864	0.233	0.34	6.06635e-49
SAMHD1	2.58869e-53	-0.284566	0.688	0.728	9.47487e-49
TXK	2.78682e-53	-0.263464	0.509	0.602	1.02001e-48
DGKD	1.01546e-52	-0.270295	0.191	0.299	3.71667e-48
STMN1	2.6289e-52	0.786985	0.414	0.306	9.62202e-48
SLC15A4	3.45837e-52	-0.296773	0.321	0.418	1.2658e-47
IGF2R	1.81301e-51	-0.298382	0.446	0.539	6.63581e-47
FNBP1	2.36398e-51	0.259272	0.789	0.681	8.6524e-47
ITGB1	2.49687e-51	-0.271577	0.716	0.757	9.13879e-47
NCR1	2.88724e-51	-0.276973	0.521	0.596	1.05676e-46
KLRB1	3.12817e-51	0.250937	0.969	0.911	1.14494e-46
CSNK1G3	1.40246e-50	-0.270146	0.285	0.39	5.13313e-46
PTPN7	5.98015e-50	0.277295	0.805	0.698	2.18879e-45
EMB	9.50269e-50	-0.272401	0.621	0.678	3.47808e-45
PTPRE	1.05888e-49	-0.294985	0.34	0.437	3.8756e-45
NUSAP1	1.88846e-49	0.283653	0.117	0.049	6.91194e-45
UPP1	2.18752e-49	-0.293965	0.316	0.413	8.00654e-45
C12orf75	4.17998e-49	0.264504	0.473	0.349	1.52992e-44
ATP8A1	2.19849e-48	-0.276742	0.338	0.436	8.04669e-44
TGFBR2	4.53084e-48	-0.300465	0.427	0.514	1.65833e-43
PLEKHA1	7.54976e-48	-0.283337	0.38	0.472	2.76329e-43
FOS	9.70299e-48	-0.493265	0.188	0.291	3.55139e-43
NLRP1	2.35541e-47	-0.265767	0.245	0.348	8.62104e-43
NCK2	3.28549e-47	-0.262561	0.253	0.351	1.20252e-42
NEDD9	3.56227e-47	-0.281817	0.333	0.429	1.30383e-42
RAB29	1.10445e-46	-0.267187	0.248	0.346	4.0424e-42
CNN2	1.3224e-46	-0.280503	0.693	0.726	4.84012e-42
PIK3R5	2.84795e-46	-0.282227	0.325	0.419	1.04238e-41
ERMP1	4.81346e-46	-0.260768	0.252	0.351	1.76178e-41
CKS2	8.81549e-46	0.25318	0.295	0.188	3.22656e-41
ARID5A	8.9399e-46	-0.263087	0.41	0.495	3.27209e-41
TNIK	2.99458e-45	-0.2651	0.334	0.427	1.09604e-40
ZFP36	3.73988e-45	-0.330485	0.493	0.571	1.36883e-40
PIK3IP1	4.43625e-45	-0.2565	0.252	0.362	1.62371e-40
PBXIP1	5.10348e-45	-0.254735	0.375	0.479	1.86792e-40
HIPK2	5.55109e-45	-0.310241	0.35	0.441	2.03175e-40
EPB41	1.47817e-44	-0.29614	0.551	0.613	5.41025e-40
GK5	1.8507e-44	-0.272409	0.218	0.311	6.77376e-40
LPCAT1	7.31381e-44	-0.274482	0.261	0.355	2.67693e-39
NASP	8.64364e-44	0.277457	0.524	0.422	3.16366e-39
MT-ATP8	1.15058e-43	-0.252737	0.986	0.99	4.21124e-39
CD8A	1.617e-43	-0.306102	0.297	0.404	5.91837e-39
RPS4Y1	2.03915e-43	-0.287013	0.55	0.667	7.46351e-39
HSPD1	5.28245e-43	0.251293	0.616	0.507	1.93343e-38
LINC00299	8.49973e-43	0.260516	0.302	0.198	3.11099e-38
DUT	1.73416e-42	0.353747	0.574	0.477	6.34718e-38
MCM5	2.38404e-42	0.332784	0.416	0.319	8.72581e-38
TUBA1C	1.45067e-41	0.262413	0.391	0.274	5.3096e-37
VPS37B	3.2302e-41	-0.263472	0.391	0.471	1.18229e-36
ABI1	4.09269e-41	-0.255142	0.404	0.483	1.49797e-36
EGR1	5.92713e-41	-0.331998	0.138	0.228	2.16939e-36
TSPOAP1-AS1	9.98337e-41	-0.266796	0.331	0.418	3.65401e-36
PCSK7	1.52796e-40	-0.255497	0.324	0.407	5.59247e-36
MKI67	2.93095e-40	0.510746	0.207	0.124	1.07276e-35
SEC24C	2.94917e-40	-0.255184	0.275	0.359	1.07943e-35
WHAMM	6.54546e-40	-0.255952	0.284	0.372	2.3957e-35
ITCH	6.98822e-40	-0.261492	0.371	0.451	2.55776e-35
XBP1	2.01316e-38	-0.25864	0.739	0.767	7.36838e-34
SPTAN1	4.27831e-38	-0.287617	0.622	0.658	1.56591e-33
TSC22D3	1.97385e-37	-0.324905	0.336	0.429	7.2245e-33
HVCN1	6.17337e-37	-0.256291	0.274	0.36	2.25952e-32
CISH	6.195e-37	0.250217	0.288	0.196	2.26743e-32
WASHC1	4.35584e-36	0.285399	0.34	0.241	1.59428e-31
CENPF	5.66308e-36	0.417212	0.125	0.064	2.07274e-31
H2AFX	3.07849e-35	0.254533	0.33	0.229	1.12676e-30
MIEN1	4.05106e-35	-0.255177	0.485	0.533	1.48273e-30
CEP78	5.7482e-35	-0.274805	0.236	0.313	2.1039e-30
PCLAF	9.90307e-35	0.259678	0.233	0.151	3.62462e-30
HLA-DQA1	4.40493e-34	-0.270719	0.21	0.292	1.61225e-29
DCAF11	9.75502e-34	0.270191	0.534	0.426	3.57043e-29
SPOCK2	3.99687e-31	-0.326018	0.48	0.54	1.4629e-26
TUBB4B	4.6635e-31	0.291657	0.446	0.343	1.70689e-26
STK38	8.76702e-31	-0.254037	0.428	0.494	3.20882e-26
CD69	3.04901e-29	-0.255866	0.616	0.658	1.11597e-24
GLIPR1	1.66708e-26	-0.254682	0.475	0.527	6.10168e-22
IL32	1.06529e-19	0.370607	0.69	0.674	3.89907e-15
HIST1H2AI	6.63112e-15	0.476249	0.265	0.209	2.42706e-10
ITM2A	1.74382e-12	-0.262749	0.5	0.507	6.38255e-08
