# Supplementary material for: T-BET and EOMES sustain mature human NK cell identity and antitumor function
Source: J Clin Invest. 2023 Jul 3;133(13):e162530. doi: 10.1172/JCI162530 (PMC10313375; doi:10.1172/JCI162530)
Supplement: Supplemental table 2 [file jci-133-162530-s117.xlsx]

## Sheet: S3_Annotated DARs
Table S3. Annotated Differentially Accessible Regions in T+E edited NK cells vs Control NK cells
Peak#	seqnames	start	end	Conc	Conc_Teedited	Conc_control	Fold	p.value	FDR	annotation	geneId	transcriptId	distanceToTSS	ENSEMBL	SYMBOL	GENENAME
1	chr12	70049966	70050366	7.34897	6.50892	7.87642	-1.25034	1.36808e-14	1.57972e-10	Intron (ENST00000549419.6/101928062, intron 2 of 2)	196446	ENST00000299350.5	114010	ENSG00000166268	MYRFL	myelin regulatory factor like
2	chr16	28140995	28141395	7.25065	6.63723	7.6797	-0.989697	1.37462e-14	1.57972e-10	Intron (ENST00000304658.10/23214, intron 9 of 23)	23214	ENST00000567842.5	4854	ENSG00000169180	XPO6	exportin 6
3	chr6	143397311	143397711	6.45462	5.68903	6.95214	-1.1601	3.56036e-14	2.72771e-10	Distal Intergenic	134637	ENST00000606514.5	44266	ENSG00000189007	ADAT2	adenosine deaminase tRNA specific 2
4	chr13	65293556	65293956	6.02818	4.98437	6.62745	-1.40767	3.06885e-12	1.76336e-08	Distal Intergenic	105370242	ENST00000437777.2	-572114	NA	LINC01052	long intergenic non-protein coding RNA 1052
5	chr19	13044170	13044570	7.17569	6.5201	7.62479	-1.03924	9.9754e-12	4.58549e-08	Intron (ENST00000592199.6/4784, intron 2 of 10)	4784	ENST00000587260.1	19231	ENSG00000008441	NFIX	nuclear factor I X
6	chr11	23569449	23569849	6.80842	6.0799	7.29021	-1.09789	9.73496e-11	3.72914e-07	Distal Intergenic	102465860	ENST00000620877.1	-150259	ENSG00000275868	MIR8054	microRNA 8054
7	chr22	23137863	23138263	6.60272	6.0198	7.01673	-0.927547	1.45013e-10	4.7614e-07	Promoter (<=1kb)	27156	ENST00000439064.1	651	ENSG00000100218	RSPH14	radial spoke head 14 homolog
8	chr4	169016019	169016419	6.57985	5.76068	7.09912	-1.18072	2.57227e-10	7.39015e-07	Distal Intergenic	84869	ENST00000507752.1	-5744	ENSG00000145439	CBR4	carbonyl reductase 4
9	chr3	151268774	151269174	5.86287	6.42346	4.93364	1.26164	5.49581e-10	1.40351e-06	Intron (ENST00000474524.5/116931, intron 14 of 42)	9934	ENST00000494668.1	9195	ENSG00000174944	P2RY14	purinergic receptor P2Y14
10	chr12	121557719	121558119	6.48781	5.86679	6.92055	-0.956968	3.9254e-09	9.02213e-06	Intron (ENST00000377071.9/84678, intron 4 of 22)	84678	ENST00000538503.5	-8080	ENSG00000089094	KDM2B	lysine demethylase 2B
11	chr1	67274635	67275035	5.65322	4.81555	6.17975	-1.1587	7.33726e-09	1.53309e-05	Distal Intergenic	3595	ENST00000262345.5	-32329	ENSG00000081985	IL12RB2	interleukin 12 receptor subunit beta 2
12	chr8	124650219	124650619	6.36144	5.80864	6.76012	-0.889932	1.11823e-08	2.14179e-05	Intron (ENST00000518547.6/9788, intron 3 of 13)	9788	ENST00000529463.5	22894	ENSG00000170873	MTSS1	MTSS I-BAR domain containing 1
13	chr17	14359283	14359683	5.85707	5.05645	6.36894	-1.12703	1.43227e-08	2.53226e-05	Distal Intergenic	84815	ENST00000583262.1	55429	ENSG00000266709	MGC12916	uncharacterized protein MGC12916
14	chr17	48472455	48472855	5.72139	4.97716	6.20992	-1.09542	1.67892e-08	2.57869e-05	Distal Intergenic	101927166	ENST00000579972.1	12085	NA	LOC101927166	uncharacterized LOC101927166
15	chr3	67674042	67674442	5.27056	4.21116	5.87479	-1.30746	1.809e-08	2.57869e-05	Intron (ENST00000665078.1/101927111, intron 3 of 3)	101927111	ENST00000496640.2	5795	ENSG00000241316	SUCLG2-AS1	SUCLG2 antisense RNA 1 (head to head)
16	chr1	108080437	108080837	5.81483	5.08838	6.29572	-1.03977	1.85656e-08	2.57869e-05	Distal Intergenic	29957	ENST00000370041.4	111981	ENSG00000085491	SLC25A24	solute carrier family 25 member 24
17	chr18	69723382	69723782	5.64051	4.82119	6.15985	-1.15099	1.90732e-08	2.57869e-05	Intron (ENST00000382713.10/220164, intron 5 of 7)	220164	ENST00000577609.1	-15203	ENSG00000206052	DOK6	docking protein 6
18	chr18	69896437	69896837	6.89236	6.26539	7.32795	-0.946503	2.42323e-08	3.05457e-05	Promoter (<=1kb)	10666	ENST00000578928.1	-628	ENSG00000150637	CD226	CD226 molecule
19	chr6	14857513	14857913	6.64718	6.10188	7.04197	-0.852448	2.5251e-08	3.05457e-05	Intron (ENST00000629853.2/ENST00000629853.2, intron 2 of 3)	3720	ENST00000341776.7	-388156	ENSG00000008083	JARID2	jumonji and AT-rich interaction domain containing 2
20	chr3	69282098	69282498	6.54631	6.02538	6.92824	-0.854723	3.06191e-08	3.51875e-05	Intron (ENST00000398540.8/23150, intron 5 of 22)	23150	ENST00000493880.5	10563	ENSG00000114541	FRMD4B	FERM domain containing 4B
21	chr4	83212465	83212865	6.03832	5.25011	6.54517	-1.09412	3.27336e-08	3.58262e-05	Distal Intergenic	27235	ENST00000503915.5	66193	ENSG00000173085	COQ2	coenzyme Q2, polyprenyltransferase
22	chr7	150665882	150666282	5.54367	4.67014	6.08389	-1.18313	3.50142e-08	3.65803e-05	Distal Intergenic	26157	ENST00000487388.1	-19415	ENSG00000106560	GIMAP2	GTPase, IMAP family member 2
23	chr1	168520336	168520736	6.78885	6.23095	7.19016	-0.876072	7.26343e-08	7.21753e-05	Distal Intergenic	6846	ENST00000367819.3	23261	ENSG00000143185	XCL2	X-C motif chemokine ligand 2
24	chr4	1203521	1203921	6.15759	5.54749	6.58504	-0.930353	7.53658e-08	7.21753e-05	Promoter (1-2kb)	100130872	ENST00000511672.5	1167	NA	LOC100130872	uncharacterized LOC100130872
25	chr12	110677142	110677542	5.97511	5.2097	6.47256	-1.04996	9.21715e-08	8.43388e-05	Intron (ENST00000548312.5/84329, intron 3 of 7)	84329	ENST00000620084.4	5725	ENSG00000122986	HVCN1	hydrogen voltage gated channel 1
26	chr11	126332268	126332668	6.30077	5.6287	6.75747	-0.984885	9.54059e-08	8.43388e-05	Promoter (<=1kb)	28960	ENST00000530860.5	864	ENSG00000110063	DCPS	decapping enzyme, scavenger
27	chr7	35729301	35729701	6.58643	6.10996	6.944	-0.754315	1.04219e-07	8.80838e-05	Intron (ENST00000585952.2/100506725, intron 1 of 2)	100506725	ENST00000458087.3	12815	ENSG00000227544	LOC100506725	uncharacterized LOC100506725
28	chr13	80478018	80478418	6.84517	6.36095	7.20707	-0.789847	1.07307e-07	8.80838e-05	Distal Intergenic	10253	ENST00000377104.4	-136892	ENSG00000136158	SPRY2	sprouty RTK signaling antagonist 2
29	chr9	76180929	76181329	5.57376	4.85254	6.05239	-1.03683	1.13905e-07	8.82277e-05	Intron (ENST00000545128.5/5125, intron 15 of 36)	5125	ENST00000455778.1	-7310	ENSG00000099139	PCSK5	proprotein convertase subtilisin/kexin type 5
30	chr14	55337714	55338114	7.52206	7.18886	7.79257	-0.573624	1.20554e-07	8.82277e-05	Intron (ENST00000313833.5/55030, intron 1 of 1)	22863	ENST00000558189.1	53188	ENSG00000126775	ATG14	autophagy related 14
31	chr16	30350497	30350897	6.98693	6.57311	7.30812	-0.670769	1.22236e-07	8.82277e-05	3' UTR	10421	ENST00000569466.1	4037	ENSG00000169217	CD2BP2	CD2 cytoplasmic tail binding protein 2
32	chr5	157030681	157031081	5.80778	5.01879	6.31494	-1.10377	1.22837e-07	8.82277e-05	Intron (ENST00000523175.6/26762, intron 8 of 8)	26762	ENST00000517644.1	18068	ENSG00000113249	HAVCR1	hepatitis A virus cellular receptor 1
33	chr2	191206773	191207173	6.611	6.02336	7.02737	-0.90627	1.2875e-07	8.96725e-05	Distal Intergenic	4430	ENST00000418908.5	-38012	ENSG00000128641	MYO1B	myosin IB
34	chr19	54835117	54835517	5.77983	5.12113	6.23037	-0.951712	1.35063e-07	9.13025e-05	Promoter (2-3kb)	3809	ENST00000391729.1	2352	ENSG00000221957	KIR2DS4	killer cell immunoglobulin like receptor, two Ig domains and short cytoplasmic tail 4
35	chr14	52175888	52176288	7.08871	6.68121	7.4061	-0.690647	1.55302e-07	0.000100916	Distal Intergenic	5729	ENST00000306051.3	-91410	ENSG00000168229	PTGDR	prostaglandin D2 receptor
36	chr3	43036853	43037253	5.49511	4.74415	5.9865	-1.05666	1.59641e-07	0.000100916	Exon (ENST00000417304.1/ENST00000417304.1, exon 1 of 1)	729085	ENST00000492161.1	57526	ENSG00000144649	GASK1A	golgi associated kinase 1A
37	chr1	67226655	67227055	5.72693	5.00734	6.20484	-1.02084	1.63305e-07	0.000100916	Intron (ENST00000637002.1/149233, intron 7 of 10)	400757	ENST00000371007.6	4797	ENSG00000203963	C1orf141	chromosome 1 open reading frame 141
38	chr15	85330974	85331374	6.4544	6.8539	5.90002	0.820212	1.66847e-07	0.000100916	Distal Intergenic	11214	ENST00000560571.1	-49197	ENSG00000170776	AKAP13	A-kinase anchoring protein 13
39	chr3	52310854	52311254	6.3368	5.72001	6.76749	-0.914954	1.72169e-07	0.000101465	Distal Intergenic	25981	ENST00000420323.6	-5065	ENSG00000114841	DNAH1	dynein axonemal heavy chain 1
40	chr2	159145187	159145587	6.7851	6.27538	7.161	-0.827319	1.98383e-07	0.000113991	Promoter (1-2kb)	85461	ENST00000465963.1	-1953	ENSG00000115183	TANC1	tetratricopeptide repeat, ankyrin repeat and coiled-coil containing 1
41	chr10	7484447	7484847	6.68112	6.19155	7.04598	-0.790489	2.12406e-07	0.000119072	Distal Intergenic	57713	ENST00000379713.7	-72961	ENSG00000198879	SFMBT2	Scm like with four mbt domains 2
42	chr6	15023379	15023779	6.59984	6.12387	6.95714	-0.770528	2.21305e-07	0.000120057	Intron (ENST00000653525.1/ENST00000653525.1, intron 2 of 3)	3720	ENST00000341776.7	-222290	ENSG00000008083	JARID2	jumonji and AT-rich interaction domain containing 2
43	chr19	10102177	10102577	6.46732	5.8496	6.89846	-0.909006	2.24611e-07	0.000120057	Promoter (<=1kb)	83854	ENST00000592641.5	82	ENSG00000130812	ANGPTL6	angiopoietin like 6
44	chr2	181394129	181394529	5.93613	5.34302	6.35522	-0.891821	2.66305e-07	0.000139108	Intron (ENST00000435411.6/101927156, intron 4 of 4)	3676	ENST00000476089.1	-62673	ENSG00000115232	ITGA4	integrin subunit alpha 4
45	chr18	69935355	69935755	8.07968	7.7486	8.34878	-0.550381	3.00874e-07	0.000153673	Intron (ENST00000582621.6/10666, intron 2 of 5)	10666	ENST00000577287.5	11664	ENSG00000150637	CD226	CD226 molecule
46	chr1	67342296	67342696	5.67362	5.03918	6.11277	-0.950175	3.72643e-07	0.000186192	Intron (ENST00000262345.5/3595, intron 8 of 15)	3595	ENST00000441640.4	15527	ENSG00000081985	IL12RB2	interleukin 12 receptor subunit beta 2
47	chr5	73096127	73096527	5.594	4.72522	6.13242	-1.13409	3.99755e-07	0.000195489	Distal Intergenic	134285	ENST00000287773.5	-24042	ENSG00000157111	TMEM171	transmembrane protein 171
48	chr9	5922195	5922595	5.1173	4.25701	5.65251	-1.12059	4.54304e-07	0.000217536	3' UTR	2315	ENST00000490518.1	24631	ENSG00000120215	MLANA	melan-A
49	chr13	114340045	114340445	6.21333	5.65897	6.61283	-0.82983	4.68252e-07	0.000219639	Distal Intergenic	104355150	ENST00000446989.1	-6097	NA	LINC01054	long intergenic non-protein coding RNA 1054
50	chr20	50110169	50110569	6.81747	6.3727	7.15695	-0.697916	5.26591e-07	0.000239057	Promoter (<=1kb)	7335	ENST00000473860.1	997	ENSG00000244687	UBE2V1	ubiquitin conjugating enzyme E2 V1
51	chr11	128304829	128305229	5.41135	4.70369	5.88403	-1.02707	5.30452e-07	0.000239057	Distal Intergenic	105369564	ENST00000608492.5	96000	ENSG00000272575	LINC02098	long intergenic non-protein coding RNA 2098
52	chr8	29050125	29050525	5.79035	5.00928	6.29427	-1.07928	6.18061e-07	0.000265727	Exon (ENST00000517386.1/79618, exon 4 of 4)	79618	ENST00000517386.1	3825	ENSG00000147421	HMBOX1	homeobox containing 1
53	chr2	110675243	110675643	7.03462	6.63969	7.34435	-0.649966	6.25631e-07	0.000265727	Promoter (<=1kb)	699	ENST00000436916.1	0	ENSG00000169679	BUB1	BUB1 mitotic checkpoint serine/threonine kinase
54	chr9	15299583	15299983	6.17353	5.64554	6.55921	-0.800908	6.33891e-07	0.000265727	Intron (ENST00000512701.6/158219, intron 1 of 19)	158219	ENST00000506891.1	7226	ENSG00000155158	TTC39B	tetratricopeptide repeat domain 39B
55	chr22	39173984	39174384	6.00941	5.3709	6.4505	-0.936553	6.35877e-07	0.000265727	Distal Intergenic	23492	ENST00000216133.10	-21304	ENSG00000100307	CBX7	chromobox 7
56	chr1	158924700	158925100	5.70629	5.02002	6.16942	-1.00773	6.57326e-07	0.000269785	Distal Intergenic	149628	ENST00000458222.5	-5696	ENSG00000163564	PYHIN1	pyrin and HIN domain family member 1
57	chr12	94180933	94181333	5.81675	5.14341	6.27402	-0.94727	6.95148e-07	0.000276891	Intron (ENST00000258526.9/10154, intron 2 of 30)	10154	ENST00000551850.1	22832	ENSG00000136040	PLXNC1	plexin C1
58	chr11	48011925	48012325	7.17604	6.83639	7.45077	-0.586778	6.98733e-07	0.000276891	Intron (ENST00000613246.4/5795, intron 1 of 24)	5795	ENST00000527952.1	31198	ENSG00000149177	PTPRJ	protein tyrosine phosphatase receptor type J
59	chr8	144878864	144879264	6.8981	6.44899	7.2401	-0.730978	7.91043e-07	0.00030442	3' UTR	58500	ENST00000533221.5	22159	ENSG00000196150	ZNF250	zinc finger protein 250
60	chr1	12438481	12438881	6.05275	5.51035	6.44602	-0.820488	7.94692e-07	0.00030442	Intron (ENST00000620676.6/55187, intron 65 of 69)	55187	ENST00000543766.2	-26059	ENSG00000048707	VPS13D	vacuolar protein sorting 13 homolog D
61	chr3	152100499	152100899	5.5661	4.90174	6.01925	-0.957039	8.45736e-07	0.000318662	Distal Intergenic	4154	ENST00000477171.1	-142929	ENSG00000152601	MBNL1	muscleblind like splicing regulator 1
62	chr2	97745456	97745856	5.914	5.33083	6.32814	-0.871959	8.75336e-07	0.000324495	Distal Intergenic	7535	ENST00000489250.1	7634	ENSG00000115085	ZAP70	zeta chain of T cell receptor associated protein kinase 70
63	chr7	105809154	105809554	6.54988	6.06926	6.90977	-0.73694	9.00594e-07	0.000328559	Intron (ENST00000419735.7/222255, intron 2 of 11)	222255	ENST00000478915.1	66923	ENSG00000146776	ATXN7L1	ataxin 7 like 1
64	chr5	1374026	1374426	4.75594	3.70622	5.3571	-1.19738	9.78563e-07	0.000351426	Intron (ENST00000653645.1/100506791, intron 1 of 1)	100506791	ENST00000668064.1	5488	ENSG00000250584	LINC01511	long intergenic non-protein coding RNA 1511
65	chr7	18521917	18522317	5.46615	4.59678	6.0048	-1.07622	1.19093e-06	0.000421114	Intron (ENST00000417496.6/9734, intron 4 of 12)	9734	ENST00000524023.1	12604	ENSG00000048052	HDAC9	histone deacetylase 9
66	chr19	10523167	10523567	6.6544	6.05638	7.07592	-0.880138	1.3158e-06	0.000458219	Distal Intergenic	53637	ENST00000439028.3	-5236	ENSG00000180739	S1PR5	sphingosine-1-phosphate receptor 5
67	chr10	59881016	59881416	6.13445	5.56419	6.54207	-0.842821	1.40121e-06	0.000470997	Intron (ENST00000263102.7/8030, intron 1 of 8)	8030	ENST00000263102.7	25140	ENSG00000108091	CCDC6	coiled-coil domain containing 6
68	chr15	91706341	91706741	6.08833	5.51043	6.49982	-0.833577	1.41547e-06	0.000470997	Distal Intergenic	28232	ENST00000318445.11	-146967	ENSG00000176463	SLCO3A1	solute carrier organic anion transporter family member 3A1
69	chr12	19404252	19404652	5.88729	5.15191	6.37203	-1.01394	1.42665e-06	0.000470997	Promoter (<=1kb)	121536	ENST00000541908.5	186	ENSG00000139154	AEBP2	AE binding protein 2
70	chr17	5220993	5221393	5.80772	5.20054	6.23374	-0.884326	1.47042e-06	0.000470997	Exon (ENST00000574081.6/388325, exon 3 of 5)	100130950	ENST00000573772.2	5747	ENSG00000261879	ZNF594-DT	ZNF594 divergent transcript
71	chr21	18151689	18152089	6.10862	5.4988	6.53593	-0.897209	1.47348e-06	0.000470997	Intron (ENST00000400128.5/140578, intron 2 of 6)	140578	ENST00000299295.7	-92744	ENSG00000154645	CHODL	chondrolectin
72	chr13	46751828	46752228	7.41472	7.0516	7.70458	-0.59413	1.47545e-06	0.000470997	3' UTR	2098	ENST00000412582.5	32122	ENSG00000139684	ESD	esterase D
73	chr2	164977061	164977461	5.15909	4.36553	5.66811	-1.04666	1.49927e-06	0.000472045	Intron (ENST00000670672.1/101929633, intron 7 of 7)	151258	ENST00000303735.8	-21536	ENSG00000169507	SLC38A11	solute carrier family 38 member 11
74	chr7	134641029	134641429	5.555	4.85166	6.02577	-0.988542	1.58747e-06	0.00049306	Distal Intergenic	669	ENST00000418040.5	-5382	ENSG00000172331	BPGM	bisphosphoglycerate mutase
75	chr16	31365114	31365514	5.88552	5.29169	6.30497	-0.871179	1.65571e-06	0.000507399	Intron (ENST00000268296.9/3687, intron 14 of 29)	3687	ENST00000571644.1	5177	ENSG00000140678	ITGAX	integrin subunit alpha X
76	chr10	7243151	7243551	6.20772	5.73335	6.5641	-0.749983	1.74325e-06	0.000527195	Intron (ENST00000361972.8/57713, intron 9 of 20)	57713	ENST00000379711.2	165194	ENSG00000198879	SFMBT2	Scm like with four mbt domains 2
77	chr3	142270433	142270833	7.81203	7.53292	8.0458	-0.468601	1.82953e-06	0.000537562	Distal Intergenic	256356	ENST00000489085.1	-44841	ENSG00000175066	GK5	glycerol kinase 5
78	chr10	3892443	3892843	5.98323	5.40854	6.39311	-0.84075	1.85319e-06	0.000537562	Distal Intergenic	105376365	ENST00000413339.1	58493	ENSG00000230573	LINC02639	long intergenic non-protein coding RNA 2639
79	chr17	36066557	36066957	7.71232	7.38303	7.98024	-0.549227	1.85416e-06	0.000537562	Promoter (2-3kb)	6362	ENST00000616054.2	2285	ENSG00000275385	CCL18	C-C motif chemokine ligand 18
80	chr5	155767480	155767880	4.93293	4.09451	5.45975	-1.0544	1.87108e-06	0.000537562	Distal Intergenic	6444	ENST00000517913.5	-102464	ENSG00000170624	SGCD	sarcoglycan delta
81	chr17	30363765	30364165	7.84548	7.45821	8.15049	-0.621579	1.97753e-06	0.00056113	Distal Intergenic	1362	ENST00000225719.9	-14762	ENSG00000108582	CPD	carboxypeptidase D
82	chr20	24960917	24961317	6.07088	5.47758	6.49007	-0.89229	2.06537e-06	0.000578909	Distal Intergenic	8530	ENST00000480798.2	11648	ENSG00000077984	CST7	cystatin F
83	chr11	128324702	128325102	7.85794	7.58042	8.0906	-0.458072	2.14114e-06	0.000589568	Distal Intergenic	105369564	ENST00000608492.5	115873	ENSG00000272575	LINC02098	long intergenic non-protein coding RNA 2098
84	chr10	73774638	73775038	5.44732	4.78657	5.8988	-0.927655	2.15534e-06	0.000589568	Promoter (1-2kb)	170384	ENST00000489264.2	1033	ENSG00000196968	FUT11	fucosyltransferase 11
85	chr17	27569203	27569603	6.33429	5.83791	6.70291	-0.748125	2.18036e-06	0.000589568	Promoter (2-3kb)	8844	ENST00000644418.1	2813	ENSG00000141068	KSR1	kinase suppressor of ras 1
86	chr14	101713570	101713970	5.55072	4.93039	5.98312	-0.889654	2.28335e-06	0.000610238	Intron (ENST00000557778.1/ENST00000557778.1, intron 1 of 2)	145200	ENST00000556973.1	-16467	ENSG00000258512	LINC00239	long intergenic non-protein coding RNA 239
87	chr1	53582179	53582579	5.39368	4.5296	5.93033	-1.06396	2.47149e-06	0.000640488	Intron (ENST00000312233.4/148979, intron 3 of 9)	63948	ENST00000463126.1	122203	ENSG00000143006	DMRTB1	DMRT like family B with proline rich C-terminal 1
88	chr6	13229683	13230083	5.52787	4.81115	6.00453	-0.981544	2.47779e-06	0.000640488	Exon (ENST00000676159.1/221692, exon 10 of 15)	221692	ENST00000489548.1	-42129	ENSG00000112137	PHACTR1	phosphatase and actin regulator 1
89	chr7	43625411	43625811	6.52482	6.04193	6.88598	-0.751015	2.48014e-06	0.000640488	3' UTR	9263	ENST00000474211.1	3122	ENSG00000164543	STK17A	serine/threonine kinase 17a
90	chr11	86486604	86487004	6.36612	5.73826	6.80214	-0.897554	2.5913e-06	0.00066176	Intron (ENST00000524610.1/ENST00000524610.1, intron 2 of 2)	10873	ENST00000525957.1	11120	ENSG00000151376	ME3	malic enzyme 3
91	chr2	144508234	144508634	5.70044	4.97779	6.17968	-0.986884	2.6304e-06	0.000664363	Promoter (<=1kb)	9839	ENST00000636179.1	-814	ENSG00000169554	ZEB2	zinc finger E-box binding homeobox 2
92	chr7	33707475	33707875	6.27187	5.74294	6.65806	-0.798664	2.71759e-06	0.000678926	Intron (ENST00000672453.1/27241, intron 20 of 22)	55025	ENST00000311067.3	-18106	ENSG00000173862	FLJ20712	uncharacterized FLJ20712
93	chr5	111584638	111585038	6.54264	5.9994	6.93635	-0.810092	2.77685e-06	0.000682785	Intron (ENST00000666013.1/100505678, intron 1 of 4)	134429	ENST00000502322.5	-72048	ENSG00000164211	STARD4	StAR related lipid transfer domain containing 4
94	chr7	55569685	55570085	5.20802	4.48928	5.68556	-0.966162	2.79245e-06	0.000682785	Promoter (1-2kb)	81552	ENST00000428648.5	1783	ENSG00000154978	VOPP1	VOPP1 WW domain binding protein
95	chr5	151138912	151139312	5.18776	4.18937	5.77219	-1.133	2.83885e-06	0.000686821	Promoter (2-3kb)	309	ENST00000523714.5	2328	ENSG00000197043	ANXA6	annexin A6
96	chr2	201124109	201124509	6.17022	5.62459	6.56518	-0.820541	2.97039e-06	0.000704299	Promoter (1-2kb)	8837	ENST00000425030.1	1632	ENSG00000003402	CFLAR	CASP8 and FADD like apoptosis regulator
97	chr2	201267357	201267757	5.03828	4.19522	5.56689	-1.07027	2.97237e-06	0.000704299	Intron (ENST00000392263.6/841, intron 3 of 8)	841	ENST00000424461.5	-4881	ENSG00000064012	CASP8	caspase 8
98	chr10	84177622	84178022	6.6274	6.03301	7.04713	-0.855738	3.02249e-06	0.000708866	Promoter (1-2kb)	387695	ENST00000472542.1	1104	ENSG00000188373	C10orf99	chromosome 10 open reading frame 99
99	chr8	47602425	47602825	5.50704	4.76822	5.99326	-1.02169	3.0805e-06	0.000713199	Intron (ENST00000541342.2/23514, intron 9 of 18)	23514	ENST00000519141.5	-51263	ENSG00000164808	SPIDR	scaffold protein involved in DNA repair
100	chr10	20726376	20726776	5.75696	5.06803	6.2213	-0.969339	3.10302e-06	0.000713199	Distal Intergenic	10529	ENST00000492325.5	89049	ENSG00000078114	NEBL	nebulette
101	chr15	91469933	91470333	6.14373	5.57994	6.54807	-0.822604	3.64049e-06	0.000828446	Intron (ENST00000555947.6/101926928, intron 1 of 2)	101926928	ENST00000554333.1	6596	ENSG00000258551	CRAT37	cervical cancer-associated transcript 37
102	chr7	55308950	55309350	6.97363	6.58836	7.2774	-0.618297	4.25452e-06	0.000958038	Distal Intergenic	102725541	ENST00000626532.1	-53315	NA	ELDR	EGFR long non-coding downstream RNA
103	chr2	216554293	216554693	5.46739	4.78724	5.92777	-0.927233	4.29333e-06	0.000958038	Intron (ENST00000446558.5/6168, intron 3 of 3)	101928232	ENST00000449783.1	52245	NA	LINC01280	long intergenic non-protein coding RNA 1280
104	chr13	76991546	76991946	7.85206	7.52103	8.12112	-0.538184	4.71645e-06	0.00104233	Promoter (<=1kb)	1203	ENST00000636780.2	-98	ENSG00000102805	CLN5	CLN5 intracellular trafficking protein
105	chr19	43562653	43563053	7.5429	7.23729	7.79495	-0.493336	4.88781e-06	0.00106992	Promoter (1-2kb)	7515	ENST00000597811.5	-1704	ENSG00000073050	XRCC1	X-ray repair cross complementing 1
106	chr9	99076565	99076965	5.64742	4.96405	6.10926	-0.914672	5.02259e-06	0.00107269	Distal Intergenic	7046	ENST00000547314.5	-27073	ENSG00000106799	TGFBR1	transforming growth factor beta receptor 1
107	chr6	16323476	16323876	4.82249	3.9105	5.37689	-1.08617	5.02557e-06	0.00107269	Intron (ENST00000244769.8/6310, intron 8 of 8)	2766	ENST00000540478.1	33531	ENSG00000137198	GMPR	guanosine monophosphate reductase
108	chr14	97705957	97706357	6.32605	5.8779	6.66749	-0.690587	5.04047e-06	0.00107269	Distal Intergenic	100129345	ENST00000554197.1	-19299	ENSG00000197176	LINC02291	long intergenic non-protein coding RNA 2291
109	chr2	168378969	168379369	6.53773	6.03332	6.91073	-0.745121	5.27678e-06	0.00111267	Distal Intergenic	253782	ENST00000392687.4	-76880	ENSG00000172292	CERS6	ceramide synthase 6
110	chr20	59159408	59159808	5.88183	5.27581	6.30729	-0.833427	5.60263e-06	0.00117064	5' UTR	128611	ENST00000371030.3	-31212	ENSG00000124203	ZNF831	zinc finger protein 831
111	chr3	114214986	114215386	7.20631	6.83732	7.49989	-0.593427	5.84899e-06	0.00121111	Intron (ENST00000481773.1/ENST00000481773.1, intron 1 of 2)	1814	ENST00000460779.5	-15579	ENSG00000151577	DRD3	dopamine receptor D3
112	chr2	135112325	135112725	5.29106	4.50227	5.79814	-0.988415	5.95714e-06	0.00122249	Intron (ENST00000264158.13/22930, intron 5 of 23)	22930	ENST00000489858.1	-11355	ENSG00000115839	RAB3GAP1	RAB3 GTPase activating protein catalytic subunit 1
113	chr8	59182724	59183124	5.43931	4.77639	5.8918	-0.890272	6.76066e-06	0.00137511	Distal Intergenic	100505501	ENST00000517898.1	62778	ENSG00000167912	LOC100505501	uncharacterized LOC100505501
114	chr10	119120310	119120710	5.66307	5.01275	6.10972	-0.894052	7.45885e-06	0.00150381	Promoter (<=1kb)	404636	ENST00000498549.2	0	ENSG00000119979	DENND10	DENN domain containing 10
115	chr5	107474756	107475156	5.98002	5.47076	6.35567	-0.784683	7.63851e-06	0.00150981	Intron (ENST00000333274.11/1946, intron 1 of 4)	1946	ENST00000505499.1	31035	ENSG00000184349	EFNA5	ephrin A5
116	chr2	60954060	60954460	5.45773	4.76013	5.92595	-0.917094	7.66552e-06	0.00150981	Exon (ENST00000602599.1/150962, exon 11 of 16)	5966	ENST00000642725.1	59663	ENSG00000162924	REL	REL proto-oncogene, NF-kB subunit
117	chr11	34650461	34650861	6.71025	6.32964	7.01112	-0.594038	7.68569e-06	0.00150981	Intron (ENST00000257831.8/26298, intron 4 of 8)	26298	ENST00000527935.1	7834	ENSG00000135373	EHF	ETS homologous factor
118	chr10	7030161	7030561	6.0985	5.60534	6.46535	-0.748616	7.99642e-06	0.00155754	Intron (ENST00000664549.1/ENST00000664549.1, intron 1 of 4)	100507127	ENST00000649029.1	235421	ENSG00000238266	LINC00707	long intergenic non-protein coding RNA 707
119	chrX	124339111	124339511	4.96284	4.1222	5.49052	-1.00289	8.44573e-06	0.00161805	Intron (ENST00000469481.1/10735, intron 2 of 3)	100132015	ENST00000632372.3	6451	ENSG00000282419	TEX13D	TEX13 family member D
120	chr10	77877695	77878095	6.4133	5.88766	6.79773	-0.762395	8.44788e-06	0.00161805	Intron (ENST00000372391.7/9231, intron 1 of 31)	9231	ENST00000475613.6	-8504	ENSG00000151208	DLG5	discs large MAGUK scaffold protein 5
121	chr7	121530366	121530766	8.41255	8.15731	8.62935	-0.388143	8.52898e-06	0.00162008	Distal Intergenic	10447	ENST00000412653.5	-134002	ENSG00000196937	FAM3C	FAM3 metabolism regulating signaling molecule C
122	chr6	142915307	142915707	4.78537	3.9614	5.30654	-0.999696	8.94514e-06	0.00168521	Intron (ENST00000012134.7/3097, intron 1 of 8)	3097	ENST00000012134.7	29324	ENSG00000010818	HIVEP2	HIVEP zinc finger 2
123	chr2	223941708	223942108	5.79671	5.19796	6.21858	-0.837877	9.0597e-06	0.00169291	Intron (ENST00000650969.1/130340, intron 1 of 16)	130340	ENST00000650969.1	3191	ENSG00000152056	AP1S3	adaptor related protein complex 1 subunit sigma 3
124	chr8	127977753	127978153	6.00621	5.43837	6.4126	-0.845198	9.36951e-06	0.00173668	Intron (ENST00000667305.1/5820, intron 3 of 8)	5820	ENST00000653990.1	-5725	ENSG00000249859	PVT1	Pvt1 oncogene
125	chr5	107476852	107477252	6.26433	5.71064	6.66348	-0.786983	9.93462e-06	0.0018267	Intron (ENST00000333274.11/1946, intron 1 of 4)	1946	ENST00000505499.1	28939	ENSG00000184349	EFNA5	ephrin A5
126	chr14	68283489	68283889	7.5766	7.31145	7.80049	-0.413884	1.03749e-05	0.00188591	Intron (ENST00000479335.5/5890, intron 8 of 11)	5890	ENST00000554183.1	-103248	ENSG00000182185	RAD51B	RAD51 paralog B
127	chr13	41811525	41811925	5.87942	5.21688	6.33174	-0.899292	1.06094e-05	0.00188591	Intron (ENST00000379310.8/23078, intron 16 of 44)	23078	ENST00000379302.2	56478	ENSG00000102763	VWA8	von Willebrand factor A domain containing 8
128	chr1	28199542	28199942	6.57416	6.15316	6.89965	-0.667314	1.06311e-05	0.00188591	3' UTR	22826	ENST00000603289.5	5408	ENSG00000126698	DNAJC8	DnaJ heat shock protein family (Hsp40) member C8
129	chr2	68385534	68385934	5.72496	5.18868	6.11503	-0.790918	1.06491e-05	0.00188591	Promoter (2-3kb)	5341	ENST00000474788.1	-2008	ENSG00000115956	PLEK	pleckstrin
130	chr19	543806	544206	6.28202	5.80208	6.64154	-0.712039	1.06669e-05	0.00188591	Promoter (<=1kb)	3004	ENST00000592501.5	0	ENSG00000197540	GZMM	granzyme M
131	chr13	110726666	110727066	5.40046	4.78145	5.83222	-0.834015	1.17488e-05	0.00203368	Distal Intergenic	3621	ENST00000464141.1	11229	ENSG00000153487	ING1	inhibitor of growth family member 1
132	chr6	13428174	13428574	7.85608	7.49184	8.14665	-0.569962	1.17852e-05	0.00203368	Intron (ENST00000379287.4/54438, intron 1 of 1)	54438	ENST00000379284.1	-20037	ENSG00000145990	GFOD1	glucose-fructose oxidoreductase domain containing 1
133	chr5	150046059	150046459	5.73008	5.18579	6.12435	-0.77059	1.1856e-05	0.00203368	Promoter (1-2kb)	22993	ENST00000510472.1	-1026	ENSG00000113716	HMGXB3	HMG-box containing 3
134	chr15	77181510	77181910	5.15391	4.44124	5.6288	-0.924561	1.19105e-05	0.00203368	Promoter (1-2kb)	79834	ENST00000560854.1	-1702	ENSG00000173517	PEAK1	pseudopodium enriched atypical kinase 1
135	chr5	127936658	127937058	4.87723	4.02073	5.411	-0.995345	1.19452e-05	0.00203368	Promoter (1-2kb)	728586	ENST00000513708.1	1415	ENSG00000230561	CCDC192	coiled-coil domain containing 192
136	chr8	25198875	25199275	6.50324	6.10053	6.81772	-0.623131	1.22684e-05	0.00206709	Intron (ENST00000276440.12/80005, intron 1 of 51)	80005	ENST00000481100.5	14103	ENSG00000147459	DOCK5	dedicator of cytokinesis 5
137	chr1	10525235	10525635	6.07701	5.56805	6.45249	-0.77438	1.23212e-05	0.00206709	Intron (ENST00000472851.1/5195, intron 3 of 3)	5195	ENST00000492696.1	-10253	ENSG00000142655	PEX14	peroxisomal biogenesis factor 14
138	chr6	90397909	90398309	6.99002	6.59779	7.29809	-0.612795	1.24151e-05	0.00206774	Distal Intergenic	100616109	ENST00000580818.1	85167	ENSG00000266760	MIR4464	microRNA 4464
139	chr9	126637426	126637826	5.31373	4.60364	5.78748	-0.916305	1.30539e-05	0.00215849	Intron (ENST00000355497.10/4010, intron 2 of 7)	4010	ENST00000526117.6	23498	ENSG00000136944	LMX1B	LIM homeobox transcription factor 1 beta
140	chr19	28501250	28501650	5.42718	4.72805	5.89608	-0.903907	1.32001e-05	0.00216707	Intron (ENST00000592347.5/100420587, intron 5 of 9)	100420587	ENST00000592716.1	-32866	ENSG00000283403	LOC100420587	SHC binding and spindle associated 1 pseudogene
141	chr1	111219742	111220142	5.4952	4.89316	5.9187	-0.838818	1.33966e-05	0.00218374	Intron (ENST00000445067.6/1117, intron 1 of 12)	1117	ENST00000528451.5	-6874	ENSG00000064886	CHI3L2	chitinase 3 like 2
142	chr1	117656179	117656579	6.86289	6.48892	7.15961	-0.594329	1.39036e-05	0.00225043	Distal Intergenic	54855	ENST00000369448.4	50131	ENSG00000183508	TENT5C	terminal nucleotidyltransferase 5C
143	chr3	56790212	56790612	6.32228	5.84421	6.68076	-0.721751	1.48261e-05	0.00238296	Intron (ENST00000338458.8/50650, intron 4 of 12)	50650	ENST00000296315.8	11337	ENSG00000163947	ARHGEF3	Rho guanine nucleotide exchange factor 3
144	chr9	75152395	75152795	6.25856	5.77318	6.6211	-0.715602	1.51838e-05	0.0024235	Distal Intergenic	26578	ENST00000346234.7	63881	ENSG00000134996	OSTF1	osteoclast stimulating factor 1
145	chr7	144691226	144691626	4.73333	3.67838	5.33615	-1.07415	1.61485e-05	0.00255495	Intron (ENST00000482940.5/27010, intron 2 of 11)	27010	ENST00000551062.5	-24508	ENSG00000196511	TPK1	thiamin pyrophosphokinase 1
146	chr2	151669779	151670179	5.3979	4.74456	5.84594	-0.859925	1.62297e-05	0.00255495	Promoter (1-2kb)	4703	ENST00000484968.1	1201	ENSG00000183091	NEB	nebulin
147	chr17	27346629	27347029	4.72612	3.966	5.22136	-0.972878	1.65524e-05	0.00258107	Exon (ENST00000666005.1/ENST00000666005.1, exon 3 of 4)	26118	ENST00000583096.1	43309	ENSG00000109046	WSB1	WD repeat and SOCS box containing 1
148	chr20	8153340	8153740	5.6156	5.03806	6.02691	-0.826026	1.66744e-05	0.00258107	Intron (ENST00000637919.1/23236, intron 2 of 32)	23236	ENST00000637204.1	3015	ENSG00000182621	PLCB1	phospholipase C beta 1
149	chr12	76588790	76589190	6.1971	5.68471	6.57443	-0.704764	1.67325e-05	0.00258107	Intron (ENST00000551082.2/ENST00000551082.2, intron 2 of 2)	114882	ENST00000393250.8	-28981	ENSG00000091039	OSBPL8	oxysterol binding protein like 8
150	chr19	38924407	38924807	5.49804	4.82449	5.95541	-0.890919	1.74324e-05	0.00267111	Promoter (2-3kb)	54938	ENST00000600448.5	-2533	ENSG00000104835	SARS2	seryl-tRNA synthetase 2, mitochondrial
151	chr1	24857073	24857473	5.85918	5.31466	6.25356	-0.771878	1.77867e-05	0.00270734	Distal Intergenic	102465437	ENST00000614863.1	61943	ENSG00000278034	MIR6731	microRNA 6731
152	chr1	108746377	108746777	7.85034	8.05717	7.60883	0.354028	1.84863e-05	0.00279532	Promoter (<=1kb)	6814	ENST00000483586.5	0	ENSG00000116266	STXBP3	syntaxin binding protein 3
153	chr2	177251962	177252362	5.83092	5.2708	6.23338	-0.778228	1.88597e-05	0.00283315	Intron (ENST00000397063.8/4780, intron 1 of 4)	100422824	ENST00000581957.1	3648	ENSG00000265396	MIR3128	microRNA 3128
154	chr3	28252034	28252434	7.16295	6.68591	7.52084	-0.69177	1.93222e-05	0.00287616	Intron (ENST00000477739.1/152100, intron 1 of 2)	152100	ENST00000418849.2	10410	ENSG00000187118	CMC1	C-X9-C motif containing 1
155	chr17	67258833	67259233	5.69952	5.16463	6.08886	-0.755556	1.93963e-05	0.00287616	Intron (ENST00000650446.1/101928021, intron 3 of 4)	9931	ENST00000581159.5	-12844	ENSG00000198265	HELZ	helicase with zinc finger
156	chr10	110860602	110861002	5.66274	5.09809	6.06751	-0.778721	1.98092e-05	0.00291856	Distal Intergenic	27250	ENST00000393104.6	-10793	ENSG00000150593	PDCD4	programmed cell death 4
157	chr3	24699049	24699449	4.80017	3.81211	5.38114	-1.02822	2.05603e-05	0.00299385	Intron (ENST00000455576.1/5915, intron 1 of 5)	5915	ENST00000455576.1	11130	ENSG00000077092	RARB	retinoic acid receptor beta
158	chr1	200129497	200129897	6.51575	6.1155	6.82873	-0.586964	2.05807e-05	0.00299385	Intron (ENST00000236914.7/2494, intron 6 of 6)	2494	ENST00000367357.3	85687	ENSG00000116833	NR5A2	nuclear receptor subfamily 5 group A member 2
159	chr12	31932279	31932679	6.08161	5.59955	6.44231	-0.696112	2.13852e-05	0.00309131	Intron (ENST00000662662.1/105369723, intron 1 of 2)	105369723	ENST00000662662.1	26637	ENSG00000255760	LINC02422	long intergenic non-protein coding RNA 2422
160	chr5	142996448	142996848	5.96695	5.49753	6.32055	-0.68741	2.20893e-05	0.00314065	Intron (ENST00000645722.2/23092, intron 11 of 22)	23092	ENST00000464838.1	-13888	ENSG00000145819	ARHGAP26	Rho GTPase activating protein 26
161	chr3	16789386	16789786	5.55149	4.77355	6.05413	-0.93382	2.21105e-05	0.00314065	Distal Intergenic	23228	ENST00000460467.1	-12865	ENSG00000154822	PLCL2	phospholipase C like 2
162	chr22	21763215	21763615	6.35169	5.89832	6.69614	-0.686707	2.21445e-05	0.00314065	3' UTR	5594	ENST00000491588.1	5813	ENSG00000100030	MAPK1	mitogen-activated protein kinase 1
163	chr6	134247200	134247600	5.44368	4.59299	5.97523	-0.965032	2.22731e-05	0.00314065	Promoter (1-2kb)	6446	ENST00000531575.5	1940	ENSG00000118515	SGK1	serum/glucocorticoid regulated kinase 1
164	chr12	120480980	120481380	5.49454	4.83857	5.94381	-0.872151	2.24383e-05	0.00314465	Intron (ENST00000392509.6/8655, intron 1 of 2)	8655	ENST00000548342.5	11097	ENSG00000088986	DYNLL1	dynein light chain LC8-type 1
165	chr13	88622277	88622677	7.24132	6.86689	7.53832	-0.563578	2.31678e-05	0.00322721	Distal Intergenic	100861553	ENST00000564593.1	-4176	ENSG00000261666	LINC00560	long intergenic non-protein coding RNA 560
166	chr15	75108506	75108906	6.85698	7.12815	6.52276	0.5109	2.34782e-05	0.00325074	Intron (ENST00000563298.1/ENST00000563298.1, intron 2 of 2)	60490	ENST00000564953.1	65220	ENSG00000138621	PPCDC	phosphopantothenoylcysteine decarboxylase
167	chr1	12201625	12202025	5.37953	4.81017	5.78671	-0.812501	2.40917e-05	0.00330926	Exon (ENST00000376259.7/7133, exon 9 of 10)	7133	ENST00000489921.1	9787	ENSG00000028137	TNFRSF1B	TNF receptor superfamily member 1B
168	chr19	19452236	19452636	4.85822	4.05615	5.37067	-0.926347	2.41888e-05	0.00330926	Intron (ENST00000494516.6/54815, intron 2 of 2)	54815	ENST00000429242.7	-4476	ENSG00000167491	GATAD2A	GATA zinc finger domain containing 2A
169	chr16	50722063	50722463	4.88046	4.18677	5.34694	-0.91122	2.48128e-05	0.00337454	Intron (ENST00000646677.1/64127, intron 8 of 12)	64127	ENST00000534067.5	9869	ENSG00000167207	NOD2	nucleotide binding oligomerization domain containing 2
170	chr5	5486101	5486501	5.59664	4.92696	6.05225	-0.870947	2.51429e-05	0.00339931	Intron (ENST00000296564.9/23379, intron 17 of 18)	23379	ENST00000505464.1	63359	ENSG00000164151	ICE1	interactor of little elongation complex ELL subunit 1
171	chr7	69650993	69651393	5.6785	5.09542	6.09259	-0.808687	2.62371e-05	0.00352652	Intron (ENST00000644939.1/26053, intron 1 of 18)	26053	ENST00000476695.2	7690	ENSG00000158321	AUTS2	activator of transcription and developmental regulator AUTS2
172	chr17	2792730	2793130	6.05786	5.54665	6.43456	-0.722092	2.74244e-05	0.00366467	Intron (ENST00000637138.1/23108, intron 2 of 25)	23108	ENST00000366401.8	-3308	ENSG00000132359	RAP1GAP2	RAP1 GTPase activating protein 2
173	chr6	42390338	42390738	6.27129	5.87776	6.58016	-0.603213	2.76226e-05	0.00366981	Intron (ENST00000541110.5/55809, intron 2 of 17)	55809	ENST00000372917.8	60523	ENSG00000124496	TRERF1	transcriptional regulating factor 1
174	chr10	27225019	27225419	5.03604	4.3868	5.48217	-0.868318	2.80452e-05	0.00368593	Intron (ENST00000677440.1/91452, intron 3 of 12)	91452	ENST00000676599.1	15124	ENSG00000107897	ACBD5	acyl-CoA binding domain containing 5
175	chr15	85692785	85693185	6.34001	5.95101	6.64608	-0.592174	2.80646e-05	0.00368593	Promoter (<=1kb)	11214	ENST00000560482.5	0	ENSG00000170776	AKAP13	A-kinase anchoring protein 13
176	chr2	68766263	68766663	6.32304	5.90986	6.64385	-0.609323	2.82272e-05	0.00368622	Intron (ENST00000463483.5/9938, intron 2 of 7)	9938	ENST00000409030.7	-8138	ENSG00000163219	ARHGAP25	Rho GTPase activating protein 25
177	chr10	6492185	6492585	6.41646	5.92433	6.78275	-0.728202	2.84889e-05	0.00369937	Intron (ENST00000610727.1/5588, intron 6 of 16)	5588	ENST00000610727.1	19587	ENSG00000065675	PRKCQ	protein kinase C theta
178	chr2	136212732	136213132	4.49517	3.60528	5.04148	-0.955442	3.16476e-05	0.00408139	Distal Intergenic	7852	ENST00000241393.4	-94583	ENSG00000121966	CXCR4	C-X-C motif chemokine receptor 4
179	chr6	5869707	5870107	5.25402	4.45534	5.76511	-0.924092	3.21221e-05	0.00408139	Exon (ENST00000454882.2/ENST00000454882.2, exon 3 of 3)	51299	ENST00000495850.1	132856	ENSG00000124785	NRN1	neuritin 1
180	chr4	83217683	83218083	7.27855	6.99736	7.51377	-0.411865	3.22451e-05	0.00408139	Distal Intergenic	27235	ENST00000503915.5	60975	ENSG00000173085	COQ2	coenzyme Q2, polyprenyltransferase
181	chr15	95409927	95410327	5.29652	4.58469	5.77104	-0.904861	3.22891e-05	0.00408139	Intron (ENST00000650234.1/145820, intron 1 of 6)	145820	ENST00000554837.5	-22768	ENSG00000259134	LINC00924	long intergenic non-protein coding RNA 924
182	chr2	36800363	36800763	6.47066	6.01092	6.81876	-0.676917	3.23997e-05	0.00408139	Intron (ENST00000379242.7/5212, intron 12 of 15)	5212	ENST00000464309.1	26551	ENSG00000205221	VIT	vitrin
183	chr19	38864800	38865200	6.491	6.03525	6.83681	-0.662154	3.27492e-05	0.00408139	Distal Intergenic	126432	ENST00000593809.1	4721	ENSG00000187994	RINL	Ras and Rab interactor like
184	chr10	8061517	8061917	5.64545	5.13028	6.02429	-0.726015	3.28732e-05	0.00408139	Intron (ENST00000379328.9/2625, intron 3 of 5)	2625	ENST00000461472.1	3118	ENSG00000107485	GATA3	GATA binding protein 3
185	chr2	46439546	46439946	6.00105	5.37929	6.43414	-0.826131	3.3064e-05	0.00408139	Intron (ENST00000449601.5/101805491, intron 1 of 3)	101805491	ENST00000415396.3	3073	ENSG00000187600	LINC02583	long intergenic non-protein coding RNA 2583
186	chrX	68304603	68305003	5.10587	4.40431	5.57586	-0.867209	3.31979e-05	0.00408139	Intron (ENST00000355520.6/4983, intron 2 of 24)	4983	ENST00000486068.1	31449	ENSG00000079482	OPHN1	oligophrenin 1
187	chr11	128190280	128190680	5.75251	5.19896	6.15158	-0.739433	3.32066e-05	0.00408139	Distal Intergenic	105369564	ENST00000650607.1	-18069	ENSG00000272575	LINC02098	long intergenic non-protein coding RNA 2098
188	chr10	104303797	104304197	4.791	4.04227	5.28144	-0.890114	3.55332e-05	0.00434413	3' UTR	119391	ENST00000498052.1	8522	ENSG00000065621	GSTO2	glutathione S-transferase omega 2
189	chr16	68356401	68356801	6.32089	6.66627	5.86588	0.652975	3.63598e-05	0.00442165	Promoter (2-3kb)	54496	ENST00000568463.1	2072	ENSG00000132600	PRMT7	protein arginine methyltransferase 7
190	chr14	105290651	105291051	5.75119	5.1351	6.18155	-0.810814	3.66998e-05	0.00443952	Intron (ENST00000379937.6/2972, intron 1 of 16)	2972	ENST00000546417.5	9417	ENSG00000185024	BRF1	BRF1 RNA polymerase III transcription initiation factor subunit
191	chr14	98704448	98704848	5.42427	4.67464	5.91509	-0.871747	3.78182e-05	0.00455085	Distal Intergenic	283598	ENST00000650364.1	-6765	ENSG00000176605	LINC02914	long intergenic non-protein coding RNA 2914
192	chr1	200154150	200154550	7.12207	6.71991	7.43621	-0.597903	3.87575e-05	0.00463959	Intron (ENST00000236914.7/2494, intron 6 of 6)	2494	ENST00000367357.3	110340	ENSG00000116833	NR5A2	nuclear receptor subfamily 5 group A member 2
193	chr2	234290649	234291049	6.65646	6.31227	6.93415	-0.523391	3.93445e-05	0.00468546	Distal Intergenic	105373934	ENST00000439798.1	163546	ENSG00000231682	LINC01891	long intergenic non-protein coding RNA 1891
194	chr11	19970845	19971245	5.35753	4.70809	5.80375	-0.834208	3.95737e-05	0.00468846	Intron (ENST00000360655.8/89797, intron 10 of 37)	89797	ENST00000528008.1	39080	ENSG00000166833	NAV2	neuron navigator 2
195	chr2	144505530	144505930	6.41563	5.98221	6.74848	-0.636368	3.9955e-05	0.00470936	Promoter (1-2kb)	9839	ENST00000636179.1	1490	ENSG00000169554	ZEB2	zinc finger E-box binding homeobox 2
196	chr21	45266532	45266932	5.68212	5.11897	6.08612	-0.750729	4.09712e-05	0.0048045	Promoter (<=1kb)	23275	ENST00000485190.1	-157	ENSG00000186866	POFUT2	protein O-fucosyltransferase 2
197	chr17	3763299	3763699	6.11224	5.69241	6.43703	-0.618553	4.58059e-05	0.00534418	Intron (ENST00000263087.9/3682, intron 3 of 30)	3682	ENST00000572121.1	-8603	ENSG00000083457	ITGAE	integrin subunit alpha E
198	chr5	91390281	91390681	5.74726	5.1775	6.15464	-0.744945	4.61525e-05	0.0053501	Intron (ENST00000625713.2/100129716, intron 1 of 2)	57561	ENST00000265138.4	-6964	ENSG00000113369	ARRDC3	arrestin domain containing 3
199	chr2	160197573	160197973	5.31355	4.59696	5.79015	-0.850158	4.64232e-05	0.0053501	Promoter (2-3kb)	3694	ENST00000652612.1	-2169	ENSG00000115221	ITGB6	integrin subunit beta 6
200	chr4	970345	970745	5.24365	4.57156	5.70036	-0.826492	4.6555e-05	0.0053501	Promoter (2-3kb)	1609	ENST00000509465.5	2577	ENSG00000145214	DGKQ	diacylglycerol kinase theta
201	chr11	35247406	35247806	5.34149	4.49035	5.87321	-0.923229	4.69354e-05	0.00536698	Distal Intergenic	6506	ENST00000645542.1	16337	ENSG00000110436	SLC1A2	solute carrier family 1 member 2
202	chr15	60540220	60540620	5.95582	5.48462	6.31042	-0.687881	4.77558e-05	0.00543376	Intron (ENST00000501579.7/101928784, intron 5 of 5)	6095	ENST00000559587.1	-28123	ENSG00000069667	RORA	RAR related orphan receptor A
203	chr10	70616770	70617170	5.74389	5.24609	6.11328	-0.691546	4.85302e-05	0.00549467	Distal Intergenic	5551	ENST00000373209.2	-14011	ENSG00000180644	PRF1	perforin 1
204	chr6	161226316	161226716	6.17418	5.57329	6.59712	-0.792759	4.88039e-05	0.00549857	Intron (ENST00000320285.9/56895, intron 2 of 8)	56895	ENST00000436279.1	5520	ENSG00000026652	AGPAT4	1-acylglycerol-3-phosphate O-acyltransferase 4
205	chr7	135901562	135901962	4.9932	4.11201	5.53629	-0.919052	5.00207e-05	0.00558471	Intron (ENST00000419211.2/ENST00000419211.2, intron 1 of 2)	136319	ENST00000435723.1	75391	ENSG00000105887	MTPN	myotrophin
206	chrX	79259068	79259468	6.20813	5.75515	6.55236	-0.606789	5.00544e-05	0.00558471	Distal Intergenic	9452	ENST00000462038.1	104088	ENSG00000078596	ITM2A	integral membrane protein 2A
207	chr3	109804732	109805132	5.16494	4.48013	5.62743	-0.826528	5.05526e-05	0.00561305	Exon (ENST00000485384.1/ENST00000485384.1, exon 2 of 3)	100616129	ENST00000583183.1	201904	ENSG00000265956	MIR4445	microRNA 4445
208	chr1	150186929	150187329	6.08041	5.5893	6.44612	-0.683089	5.20552e-05	0.0057521	Distal Intergenic	105371433	ENST00000647691.1	13880	NA	LOC105371433	uncharacterized LOC105371433
209	chr8	83139551	83139951	6.67442	6.17216	7.04626	-0.698836	5.35542e-05	0.00588942	Distal Intergenic	101927141	ENST00000524359.1	227447	ENSG00000254394	LOC101927141	uncharacterized LOC101927141
210	chr18	29185827	29186227	4.04578	2.87971	4.68211	-0.941384	5.63759e-05	0.00617021	Distal Intergenic	1000	ENST00000676445.1	-1007881	ENSG00000170558	CDH2	cadherin 2
211	chr3	138187070	138187470	6.78957	7.07076	6.43998	0.49753	5.69431e-05	0.00620275	Promoter (<=1kb)	25852	ENST00000538260.5	0	ENSG00000114098	ARMC8	armadillo repeat containing 8
212	chr1	198556905	198557305	6.26947	5.89038	6.56939	-0.549072	5.95351e-05	0.00644702	Distal Intergenic	127124	ENST00000281087.6	-15960	ENSG00000151418	ATP6V1G3	ATPase H+ transporting V1 subunit G3
213	chr16	30551798	30552198	5.46112	4.91817	5.85468	-0.725835	5.97466e-05	0.00644702	Distal Intergenic	92595	ENST00000568333.1	6013	ENSG00000169951	ZNF764	zinc finger protein 764
214	chr2	12064193	12064593	6.39793	5.99023	6.71544	-0.567994	6.06354e-05	0.00649952	Intron (ENST00000438292.5/100506457, intron 2 of 4)	100506457	ENST00000449986.2	-41871	ENSG00000224184	MIR3681HG	MIR3681 host gene
215	chr7	2418174	2418574	6.35185	5.87603	6.70905	-0.641606	6.07987e-05	0.00649952	Intron (ENST00000258711.7/55501, intron 1 of 1)	55501	ENST00000432336.1	14075	ENSG00000136213	CHST12	carbohydrate sulfotransferase 12
216	chr11	117969537	117969937	5.03266	4.23296	5.54416	-0.872104	6.11255e-05	0.0065042	Distal Intergenic	3587	ENST00000530761.5	-16433	ENSG00000110324	IL10RA	interleukin 10 receptor subunit alpha
217	chr2	191355350	191355750	4.84594	4.03092	5.36357	-0.876093	6.23291e-05	0.00658031	Intron (ENST00000339514.8/4430, intron 7 of 28)	4430	ENST00000634375.1	-13814	ENSG00000128641	MYO1B	myosin IB
218	chr5	89401640	89402040	4.31322	3.15323	4.94779	-0.925487	6.24133e-05	0.00658031	Intron (ENST00000514092.5/101929423, intron 5 of 6)	101929423	ENST00000508742.1	-16767	ENSG00000248309	MEF2C-AS1	MEF2C antisense RNA 1
219	chrX	124342848	124343248	4.7254	3.89463	5.24923	-0.886779	6.29726e-05	0.00660896	Intron (ENST00000469481.1/10735, intron 2 of 3)	4068	ENST00000647259.1	-3143	ENSG00000183918	SH2D1A	SH2 domain containing 1A
220	chr10	97356501	97356901	5.04001	4.26354	5.54204	-0.857034	6.45282e-05	0.00674144	3' UTR	23223	ENST00000465394.1	6966	ENSG00000052749	RRP12	ribosomal RNA processing 12 homolog
221	chr8	125125522	125125922	5.33516	4.61175	5.81473	-0.836806	6.61648e-05	0.00688114	Promoter (1-2kb)	286053	ENST00000517315.1	1378	ENSG00000156831	NSMCE2	NSE2 (MMS21) homolog, SMC5-SMC6 complex SUMO ligase
222	chr22	50544132	50544532	5.87012	5.3463	6.25359	-0.705577	6.68412e-05	0.00688914	Promoter (1-2kb)	113730	ENST00000648057.3	-1367	ENSG00000130487	KLHDC7B	kelch domain containing 7B
223	chr22	21767087	21767487	7.38253	7.08448	7.62942	-0.420893	6.71589e-05	0.00688914	Promoter (1-2kb)	5594	ENST00000491588.1	1941	ENSG00000100030	MAPK1	mitogen-activated protein kinase 1
224	chr2	143329310	143329710	5.32065	4.56055	5.81588	-0.855191	6.71775e-05	0.00688914	Intron (ENST00000552641.5/55843, intron 6 of 7)	55843	ENST00000469117.5	82020	ENSG00000075884	ARHGAP15	Rho GTPase activating protein 15
225	chr16	31064049	31064449	5.74552	5.22869	6.12525	-0.692364	6.74406e-05	0.00688914	Promoter (<=1kb)	79759	ENST00000426488.6	520	ENSG00000167394	ZNF668	zinc finger protein 668
226	chr11	121417191	121417591	5.29536	5.7693	4.58485	0.811704	6.82913e-05	0.00693654	Distal Intergenic	6653	ENST00000260197.12	-34723	ENSG00000137642	SORL1	sortilin related receptor 1
227	chr10	110850068	110850468	6.29218	5.75226	6.68415	-0.729018	6.85083e-05	0.00693654	Distal Intergenic	282996	ENST00000465774.2	14890	ENSG00000203867	RBM20	RNA binding motif protein 20
228	chr11	128305580	128305980	5.64874	5.10113	6.04473	-0.699815	6.91429e-05	0.00697009	Distal Intergenic	105369564	ENST00000608492.5	96751	ENSG00000272575	LINC02098	long intergenic non-protein coding RNA 2098
229	chr11	65639579	65639979	5.74894	5.22388	6.13307	-0.716403	6.95885e-05	0.00698438	Promoter (<=1kb)	6494	ENST00000527525.5	0	ENSG00000213445	SIPA1	signal-induced proliferation-associated 1
230	chr14	74618309	74618709	7.09501	6.77324	7.35794	-0.463675	7.0144e-05	0.00700952	Distal Intergenic	4053	ENST00000553939.5	-5931	ENSG00000119681	LTBP2	latent transforming growth factor beta binding protein 2
231	chr2	16650952	16651352	5.6452	5.08629	6.04704	-0.746965	7.07264e-05	0.00702703	Intron (ENST00000381323.7/81553, intron 1 of 11)	81553	ENST00000406434.5	14476	ENSG00000197872	CYRIA	CYFIP related Rac1 interactor A
232	chr9	123304662	123305062	5.67767	5.08184	6.09811	-0.753809	7.09307e-05	0.00702703	Distal Intergenic	55342	ENST00000348403.10	-36076	ENSG00000165209	STRBP	spermatid perinuclear RNA binding protein
233	chr7	37657810	37658210	5.44262	4.80708	5.8823	-0.783897	7.36342e-05	0.00723257	Distal Intergenic	353345	ENST00000461610.5	-25586	ENSG00000187037	GPR141	G protein-coupled receptor 141
234	chr15	94306797	94307197	6.05331	5.62081	6.38562	-0.631197	7.36348e-05	0.00723257	Intron (ENST00000543482.5/55784, intron 2 of 9)	55784	ENST00000451018.7	8531	ENSG00000140563	MCTP2	multiple C2 and transmembrane domain containing 2
235	chr6	90559929	90560329	4.55304	3.66531	5.09855	-0.878213	7.51752e-05	0.00735245	Exon (ENST00000369325.7/6885, exon 5 of 16)	6885	ENST00000369320.1	-6465	ENSG00000135341	MAP3K7	mitogen-activated protein kinase kinase kinase 7
236	chr17	83200332	83200732	7.03163	6.68764	7.30919	-0.483469	7.68332e-05	0.00746722	Intron (ENST00000652318.1/ENST00000652318.1, intron 2 of 3)	388574	ENST00000425566.1	-26165	ENSG00000232938	RPL23AP87	ribosomal protein L23a pseudogene 87
237	chr1	160756368	160756768	6.67213	6.29235	6.97249	-0.549569	7.69984e-05	0.00746722	Distal Intergenic	57823	ENST00000484221.1	5945	ENSG00000026751	SLAMF7	SLAM family member 7
238	chr10	4234724	4235124	6.40177	5.92616	6.75885	-0.662673	7.75101e-05	0.00748526	Exon (ENST00000665013.1/100652988, exon 2 of 2)	100652988	ENST00000659601.1	8604	NA	LINC00702	long intergenic non-protein coding RNA 702
239	chr5	124963536	124963936	4.55698	3.74571	5.07312	-0.841716	7.90366e-05	0.00760075	Intron (ENST00000642446.1/ENST00000642446.1, intron 5 of 5)	101927421	ENST00000642715.1	-32922	NA	LOC101927421	uncharacterized LOC101927421
240	chr4	26873328	26873728	7.05945	6.68586	7.35592	-0.526114	7.96719e-05	0.00762991	Exon (ENST00000511723.2/ENST00000511723.2, exon 1 of 2)	57620	ENST00000478049.1	11869	ENSG00000109689	STIM2	stromal interaction molecule 2
241	chr7	150481547	150481947	6.02769	5.53134	6.3963	-0.676799	8.07996e-05	0.00767721	Distal Intergenic	155038	ENST00000307271.4	30917	ENSG00000171115	GIMAP8	GTPase, IMAP family member 8
242	chr5	52776148	52776548	5.58015	5.02298	5.98109	-0.730612	8.08339e-05	0.00767721	Intron (ENST00000670789.1/ENST00000670789.1, intron 2 of 3)	3672	ENST00000282588.7	-11368	ENSG00000213949	ITGA1	integrin subunit alpha 1
243	chr11	23181022	23181422	5.73475	5.0693	6.18841	-0.802543	8.1398e-05	0.00769898	Intron (ENST00000533591.1/ENST00000533591.1, intron 2 of 6)	102465860	ENST00000620877.1	237768	ENSG00000275868	MIR8054	microRNA 8054
244	chr17	57455111	57455511	6.24863	5.78457	6.59919	-0.624673	8.39286e-05	0.0079058	Intron (ENST00000416426.6/124540, intron 6 of 13)	124540	ENST00000582772.1	10624	ENSG00000153944	MSI2	musashi RNA binding protein 2
245	chr3	25460749	25461149	6.79029	6.35089	7.12663	-0.614717	8.80118e-05	0.00825658	Promoter (2-3kb)	5915	ENST00000458646.1	2439	ENSG00000077092	RARB	retinoic acid receptor beta
246	chr19	41945359	41945759	6.34347	5.92993	6.66451	-0.560181	9.27841e-05	0.0086689	Distal Intergenic	10567	ENST00000595226.1	11740	ENSG00000105404	RABAC1	Rab acceptor 1
247	chr1	227774119	227774519	5.26292	4.60381	5.71365	-0.776418	9.35485e-05	0.00870494	Intron (ENST00000366760.5/116841, intron 3 of 3)	105373289	ENST00000654998.1	-12234	ENSG00000286389	LOC105373289	LOC105373289
248	chr15	89130195	89130595	6.43906	6.03753	6.75283	-0.550163	9.98954e-05	0.0092268	Intron (ENST00000569411.5/11057, intron 3 of 4)	11057	ENST00000562073.1	13691	ENSG00000140526	ABHD2	abhydrolase domain containing 2, acylglycerol lipase
249	chr12	128794615	128795015	5.69994	5.12199	6.11145	-0.731612	9.99597e-05	0.0092268	Intron (ENST00000266771.10/121260, intron 7 of 7)	121260	ENST00000545031.5	6686	ENSG00000139370	SLC15A4	solute carrier family 15 member 4
250	chr11	65425177	65425577	6.04819	5.60592	6.38621	-0.60277	0.000100778	0.00925006	Promoter (1-2kb)	283131	ENST00000613347.1	1217	ENSG00000245532	NEAT1	nuclear paraspeckle assembly transcript 1
251	chr3	184608148	184608548	4.58031	3.74384	5.10637	-0.828753	0.000101017	0.00925006	Distal Intergenic	2049	ENST00000473079.1	28400	ENSG00000182580	EPHB3	EPH receptor B3
252	chr19	45087601	45088001	5.67038	5.12612	6.06462	-0.70054	0.000102261	0.00932682	Promoter (2-3kb)	105372419	ENST00000586556.1	2373	ENSG00000267348	GEMIN7-AS1	GEMIN7 antisense RNA 1
253	chr5	146765100	146765500	4.57229	3.76045	5.08865	-0.83064	0.000104677	0.00948172	Intron (ENST00000394409.7/5521, intron 1 of 8)	5521	ENST00000512639.5	113081	ENSG00000156475	PPP2R2B	protein phosphatase 2 regulatory subunit Bbeta
254	chr1	182629687	182630087	5.54113	5.02765	5.91906	-0.667634	0.000104784	0.00948172	Distal Intergenic	284648	ENST00000566297.1	14433	ENSG00000261504	LINC01686	long intergenic non-protein coding RNA 1686
255	chr2	144475004	144475404	5.76779	5.30628	6.11689	-0.641054	0.000105587	0.00951689	Intron (ENST00000636820.1/9839, intron 1 of 8)	9839	ENST00000636820.1	6937	ENSG00000169554	ZEB2	zinc finger E-box binding homeobox 2
256	chr3	125670988	125671388	4.61022	3.87917	5.09311	-0.813558	0.000108634	0.00975326	Distal Intergenic	114885	ENST00000296220.6	-75491	ENSG00000144909	OSBPL11	oxysterol binding protein like 11
257	chr13	29901958	29902358	5.15733	4.5569	5.58004	-0.744146	0.00011139	0.0099618	Distal Intergenic	100874059	ENST00000453470.2	-13553	ENSG00000224329	LINC00297	long intergenic non-protein coding RNA 297
258	chr1	64882567	64882967	5.23382	4.63069	5.65786	-0.74164	0.000114806	0.0101193	3' UTR	3716	ENST00000673246.1	-9071	ENSG00000162434	JAK1	Janus kinase 1
259	chr8	96853954	96854354	6.32854	5.96939	6.61586	-0.51831	0.000114873	0.0101193	Intron (ENST00000220763.10/10404, intron 3 of 7)	10404	ENST00000521142.1	92714	ENSG00000104324	CPQ	carboxypeptidase Q
260	chr10	70610509	70610909	6.50488	6.12421	6.80579	-0.540177	0.000114898	0.0101193	Distal Intergenic	5551	ENST00000373209.2	-7750	ENSG00000180644	PRF1	perforin 1
261	chr19	40662791	40663191	6.62757	6.89233	6.30306	0.454206	0.000114912	0.0101193	Distal Intergenic	9253	ENST00000593367.1	19664	ENSG00000105245	NUMBL	NUMB like endocytic adaptor protein
262	chr21	35045404	35045804	5.3108	4.70879	5.73428	-0.729101	0.00011565	0.0101454	Intron (ENST00000437180.5/861, intron 2 of 8)	861	ENST00000416754.1	3466	ENSG00000159216	RUNX1	RUNX family transcription factor 1
263	chr20	25321524	25321924	5.789	5.20378	6.20417	-0.720647	0.000117156	0.010236	Promoter (1-2kb)	26090	ENST00000672001.1	-1699	ENSG00000100997	ABHD12	abhydrolase domain containing 12, lysophospholipase
264	chr17	74474397	74474797	5.52288	4.90486	5.95416	-0.752354	0.000118049	0.010236	5' UTR	11314	ENST00000577511.1	7535	ENSG00000167851	CD300A	CD300a molecule
265	chr8	102097738	102098138	6.11072	5.63679	6.46686	-0.652329	0.000118332	0.010236	Intron (ENST00000311028.4/83988, intron 1 of 6)	83988	ENST00000517531.5	25812	ENSG00000104490	NCALD	neurocalcin delta
266	chr8	134619963	134620363	6.26386	5.73463	6.65019	-0.669289	0.000118802	0.010236	Intron (ENST00000520356.5/57623, intron 3 of 13)	57623	ENST00000523040.1	17230	ENSG00000066827	ZFAT	zinc finger and AT-hook domain containing
267	chr12	52566935	52567335	6.23641	5.635	6.65961	-0.728833	0.000118909	0.010236	Promoter (1-2kb)	121391	ENST00000546384.1	1175	ENSG00000170484	KRT74	keratin 74
268	chr3	128759457	128759857	4.77075	4.06238	5.24374	-0.773982	0.0001227	0.0105229	Intron (ENST00000676214.1/7879, intron 1 of 5)	7879	ENST00000491681.1	33105	ENSG00000075785	RAB7A	RAB7A, member RAS oncogene family
269	chr1	221521675	221522075	5.09045	4.45821	5.52856	-0.734696	0.000124072	0.010601	Distal Intergenic	400804	ENST00000662740.1	-185186	ENSG00000234754	LINC02817	long intergenic non-protein coding RNA 2817
270	chr13	99434281	99434681	6.77761	6.46199	7.03642	-0.454343	0.000125183	0.0106563	Distal Intergenic	102725509	ENST00000626729.2	62057	NA	LINC01232	long intergenic non-protein coding RNA 1232
271	chr22	17098308	17098708	4.68163	4.02525	5.13109	-0.765605	0.000125834	0.0106722	Intron (ENST00000477874.1/23765, intron 2 of 3)	23765	ENST00000459971.1	13251	ENSG00000177663	IL17RA	interleukin 17 receptor A
272	chr12	7990058	7990458	6.45105	6.05239	6.76306	-0.549887	0.000127338	0.0107601	Distal Intergenic	55810	ENST00000162391.8	-42258	ENSG00000065970	FOXJ2	forkhead box J2
273	chr12	108332683	108333083	5.21441	4.56626	5.66004	-0.740214	0.000128135	0.0107877	Intron (ENST00000312143.11/1240, intron 1 of 2)	1240	ENST00000550402.6	6228	ENSG00000174600	CMKLR1	chemerin chemokine-like receptor 1
274	chr15	70492780	70493180	7.44412	7.68859	7.1496	0.396127	0.000129444	0.0108374	Distal Intergenic	105370880	ENST00000559752.1	12748	ENSG00000259473	LINC02205	long intergenic non-protein coding RNA 2205
275	chr19	6522262	6522662	5.39063	4.81493	5.80102	-0.694785	0.000129668	0.0108374	Distal Intergenic	8744	ENST00000245817.5	-8364	ENSG00000125657	TNFSF9	TNF superfamily member 9
276	chr3	112672461	112672861	6.32292	5.90882	6.64429	-0.575389	0.000130815	0.0108656	Distal Intergenic	151887	ENST00000473959.5	-23014	ENSG00000091986	CCDC80	coiled-coil domain containing 80
277	chr20	48769459	48769859	6.08955	5.6735	6.41208	-0.553157	0.000131145	0.0108656	Intron (ENST00000371941.4/57580, intron 1 of 39)	57580	ENST00000371941.4	58140	ENSG00000124126	PREX1	phosphatidylinositol-3,4,5-trisphosphate dependent Rac exchange factor 1
278	chr2	130727492	130727892	7.59647	7.80392	7.35409	0.319071	0.000131423	0.0108656	Promoter (1-2kb)	344561	ENST00000309926.4	-1178	ENSG00000173302	GPR148	G protein-coupled receptor 148
279	chr1	91556090	91556490	7.36004	7.08087	7.59384	-0.401273	0.00013203	0.0108766	Distal Intergenic	8317	ENST00000486509.1	42963	ENSG00000097046	CDC7	cell division cycle 7
280	chr4	6177787	6178187	4.83806	4.12841	5.31163	-0.75697	0.000134833	0.0110679	Exon (ENST00000669245.1/ENST00000669245.1, exon 1 of 3)	152789	ENST00000409831.5	16430	ENSG00000152969	JAKMIP1	janus kinase and microtubule interacting protein 1
281	chr2	136305535	136305935	5.65449	5.01938	6.09397	-0.736695	0.000136655	0.0111775	Distal Intergenic	7852	ENST00000241393.4	-187386	ENSG00000121966	CXCR4	C-X-C motif chemokine receptor 4
282	chr8	73167224	73167624	5.77452	5.11311	6.22632	-0.759206	0.000137518	0.0112082	Distal Intergenic	157869	ENST00000519697.1	-43136	ENSG00000164764	SBSPON	somatomedin B and thrombospondin type 1 domain containing
283	chr3	143301508	143301908	5.96437	5.43173	6.35252	-0.642483	0.000138186	0.0112228	Intron (ENST00000316549.11/285195, intron 14 of 15)	100885796	ENST00000479030.1	-40338	ENSG00000240012	SLC9A9-AS1	SLC9A9 antisense RNA 1
284	chr2	190695730	190696130	5.07151	4.44104	5.50878	-0.730245	0.000140548	0.0113745	Intron (ENST00000676095.1/ENST00000676095.1, intron 3 of 8)	4664	ENST00000484774.1	35873	ENSG00000138386	NAB1	NGFI-A binding protein 1
285	chr7	150564041	150564441	4.90961	4.08095	5.43262	-0.811065	0.000142572	0.0114978	Promoter (2-3kb)	55303	ENST00000461940.5	-2928	ENSG00000133574	GIMAP4	GTPase, IMAP family member 4
286	chr2	236607456	236607856	4.80436	3.93701	5.34225	-0.799553	0.000145657	0.0117055	Distal Intergenic	57007	ENST00000272928.4	37631	ENSG00000144476	ACKR3	atypical chemokine receptor 3
287	chr19	15466961	15467361	5.44792	5.85221	4.88423	0.666719	0.000149221	0.0119374	Promoter (2-3kb)	64926	ENST00000343625.12	-2417	ENSG00000105122	RASAL3	RAS protein activator like 3
288	chr3	106068716	106069116	6.18085	5.66782	6.55853	-0.657017	0.000149581	0.0119374	Distal Intergenic	868	ENST00000443752.2	-199164	ENSG00000114423	CBLB	Cbl proto-oncogene B
289	chr19	13790315	13790715	4.97901	4.3404	5.42014	-0.726155	0.000153718	0.0122251	Distal Intergenic	65249	ENST00000254323.6	-4745	ENSG00000132003	ZSWIM4	zinc finger SWIM-type containing 4
290	chr19	8671175	8671575	6.7603	7.05752	6.38553	0.500159	0.000155192	0.0122998	Intron (ENST00000671902.1/105372267, intron 3 of 5)	105372267	ENST00000570582.3	15602	ENSG00000268480	NFILZ	NFIL3 like basic leucine zipper
291	chr19	10515813	10516213	6.20369	5.74043	6.55381	-0.615932	0.000156962	0.0123973	Promoter (1-2kb)	53637	ENST00000590601.1	1214	ENSG00000180739	S1PR5	sphingosine-1-phosphate receptor 5
292	chr18	46397197	46397597	4.29224	3.38235	4.84587	-0.79495	0.000157613	0.0124061	Intron (ENST00000593230.5/494470, intron 1 of 4)	494470	ENST00000592777.1	-49850	ENSG00000141622	RNF165	ring finger protein 165
293	chr19	54694636	54695036	5.05908	4.38535	5.51653	-0.751954	0.000164842	0.0129308	Distal Intergenic	79166	ENST00000413439.5	-12880	ENSG00000170858	LILRP2	leukocyte immunoglobulin-like receptor pseudogene 2
294	chr1	198167448	198167848	5.61815	5.14039	5.97645	-0.625291	0.00016825	0.0131533	Intron (ENST00000442588.5/140609, intron 1 of 3)	140609	ENST00000367383.5	10327	ENSG00000151414	NEK7	NIMA related kinase 7
295	chr7	21338822	21339222	6.51162	6.18339	6.77885	-0.478997	0.000175491	0.0136729	Distal Intergenic	6671	ENST00000432066.2	-88821	ENSG00000105866	SP4	Sp4 transcription factor
296	chr11	13550759	13551159	5.26506	4.43888	5.7871	-0.771662	0.000179221	0.0139163	Distal Intergenic	5741	ENST00000529816.1	-54578	ENSG00000152266	PTH	parathyroid hormone
297	chr4	81003553	81003953	4.80153	4.02703	5.30275	-0.770003	0.000181177	0.0140208	Distal Intergenic	651	ENST00000282701.4	-26755	ENSG00000152785	BMP3	bone morphogenetic protein 3
298	chr6	135538018	135538418	6.50102	6.11948	6.80246	-0.526069	0.00018526	0.0142639	Intron (ENST00000658067.1/100131814, intron 2 of 2)	100131814	ENST00000664883.1	39589	ENSG00000231028	LINC00271	long intergenic non-protein coding RNA 271
299	chr5	68344801	68345201	4.94801	4.32574	5.38134	-0.708275	0.00018556	0.0142639	Distal Intergenic	5295	ENST00000520550.1	52118	ENSG00000145675	PIK3R1	phosphoinositide-3-kinase regulatory subunit 1
300	chr10	71748751	71749151	6.88986	7.13543	6.59373	0.388542	0.000187759	0.0143038	3' UTR	64115	ENST00000470317.2	8479	ENSG00000107738	VSIR	V-set immunoregulatory receptor
301	chr3	18679248	18679648	5.26791	4.68796	5.68044	-0.689262	0.000188062	0.0143038	Intron (ENST00000595388.5/101927777, intron 3 of 4)	101927777	ENST00000629405.2	151979	NA	SATB1-AS1	SATB1 antisense RNA 1
302	chr6	52176569	52176969	4.74152	4.04653	5.20858	-0.723917	0.000188924	0.0143038	Distal Intergenic	3605	ENST00000648244.1	-9406	ENSG00000112115	IL17A	interleukin 17A
303	chr22	25076251	25076651	5.54098	5.04268	5.91064	-0.608966	0.000189142	0.0143038	Intron (ENST00000406486.8/85379, intron 7 of 13)	85379	ENST00000401395.1	6282	ENSG00000197077	KIAA1671	KIAA1671
304	chr6	163751055	163751455	6.56063	6.1464	6.88207	-0.537848	0.000189191	0.0143038	Intron (ENST00000665613.1/ENST00000665613.1, intron 2 of 2)	9444	ENST00000541696.1	184597	ENSG00000112531	QKI	QKI, KH domain containing RNA binding
305	chr20	18137689	18138089	7.62597	7.82953	7.3889	0.295061	0.000194222	0.0145998	Promoter (<=1kb)	100303755	ENST00000432901.4	0	ENSG00000232838	PET117	PET117 cytochrome c oxidase chaperone
306	chr19	7186406	7186806	4.87392	4.206	5.32872	-0.717172	0.000194376	0.0145998	Intron (ENST00000341500.9/3643, intron 2 of 20)	3643	ENST00000600492.1	-18428	ENSG00000171105	INSR	insulin receptor
307	chr19	16435510	16435910	6.14015	5.74856	6.44782	-0.531708	0.00020081	0.0150339	Promoter (<=1kb)	58513	ENST00000602009.5	-214	ENSG00000127527	EPS15L1	epidermal growth factor receptor pathway substrate 15 like 1
308	chr12	96241875	96242275	6.58089	6.1634	6.90429	-0.517175	0.00020909	0.0155943	Intron (ENST00000228741.8/2004, intron 2 of 4)	2004	ENST00000549985.1	-4856	ENSG00000111145	ELK3	ETS transcription factor ELK3
309	chr2	216857174	216857574	5.06245	4.41537	5.50757	-0.69794	0.000211126	0.0155943	Promoter (2-3kb)	101928327	ENST00000456163.2	-2374	NA	LINC01921	long intergenic non-protein coding RNA 1921
310	chr17	5227442	5227842	5.86375	5.42872	6.19754	-0.566237	0.000211214	0.0155943	Intron (ENST00000669386.1/100130950, intron 5 of 5)	388325	ENST00000571800.5	6981	ENSG00000161929	SCIMP	SLP adaptor and CSK interacting membrane protein
311	chr1	199173351	199173751	6.39462	5.92204	6.75	-0.595422	0.000211263	0.0155943	Intron (ENST00000452199.1/400800, intron 3 of 3)	400800	ENST00000452199.1	24753	ENSG00000231718	LINC02789	long intergenic non-protein coding RNA 2789
312	chr15	40357997	40358397	6.89945	7.14665	6.60094	0.389182	0.000211687	0.0155943	Promoter (<=1kb)	85455	ENST00000267889.5	0	ENSG00000140323	DISP2	dispatched RND transporter family member 2
313	chr5	1518672	1519072	6.24402	5.8703	6.54058	-0.480361	0.000213845	0.0157029	Intron (ENST00000475622.5/79888, intron 1 of 16)	79888	ENST00000514484.6	4668	ENSG00000153395	LPCAT1	lysophosphatidylcholine acyltransferase 1
314	chr7	42110337	42110737	4.73968	4.06473	5.19768	-0.72147	0.000216611	0.0158554	Intron (ENST00000677288.1/2737, intron 2 of 13)	2737	ENST00000642432.1	41683	ENSG00000106571	GLI3	GLI family zinc finger 3
315	chr1	101309590	101309990	6.57991	6.14272	6.91497	-0.565645	0.000219648	0.0159763	Distal Intergenic	104355286	ENST00000454466.1	-13347	ENSG00000231671	LINC01307	long intergenic non-protein coding RNA 1307
316	chr19	54770983	54771383	5.50527	5.0335	5.86019	-0.5985	0.000219654	0.0159763	Promoter (1-2kb)	112267881	ENST00000291633.7	1158	ENSG00000288650	LOC112267881	killer cell immunoglobulin-like receptor 2DL1-like
317	chr1	172675231	172675631	5.88019	5.37538	6.25341	-0.637291	0.000225002	0.0163137	Distal Intergenic	356	ENST00000340030.4	16087	ENSG00000117560	FASLG	Fas ligand
318	chr6	132612442	132612842	5.02768	4.27749	5.51874	-0.738171	0.000226582	0.0163766	Distal Intergenic	9288	ENST00000466706.1	-3140	ENSG00000179073	TAAR3P	trace amine associated receptor 3, pseudogene
319	chr13	48403111	48403511	5.37879	4.86429	5.75726	-0.612687	0.000228287	0.0164482	Intron (ENST00000650461.1/5925, intron 17 of 26)	10161	ENST00000620633.4	12299	ENSG00000139679	LPAR6	lysophosphatidic acid receptor 6
320	chr22	19419737	19420137	5.60842	5.08343	5.99252	-0.626675	0.000229231	0.0164646	Intron (ENST00000340170.8/7290, intron 1 of 20)	7290	ENST00000464189.5	10126	ENSG00000100084	HIRA	histone cell cycle regulator
321	chr5	42962120	42962520	4.94753	4.22171	5.42816	-0.726969	0.000230168	0.0164803	Distal Intergenic	643977	ENST00000659142.1	30418	ENSG00000287263	FLJ32255	uncharacterized LOC643977
322	chr10	103471291	103471691	6.92194	7.15238	6.64755	0.361975	0.000232513	0.0165965	Distal Intergenic	119395	ENST00000369783.4	7549	ENSG00000183128	CALHM3	calcium homeostasis modulator 3
323	chr1	212480705	212481105	5.22572	4.57212	5.6739	-0.708753	0.000233319	0.0166025	Distal Intergenic	29937	ENST00000472389.1	47714	ENSG00000117691	NENF	neudesin neurotrophic factor
324	chr20	32569225	32569625	5.81257	5.37747	6.1464	-0.551161	0.000236317	0.0166544	Intron (ENST00000413983.1/ENST00000413983.1, intron 1 of 2)	149950	ENST00000375671.7	4233	ENSG00000204393	NOL4L-DT	NOL4L divergent transcript
325	chr9	91580150	91580550	4.5813	3.75921	5.10172	-0.737397	0.000236623	0.0166544	Intron (ENST00000375715.5/4920, intron 12 of 12)	100500821	ENST00000580936.1	-55701	ENSG00000266855	MIR3910-1	microRNA 3910-1
326	chr3	48931238	48931638	4.73781	4.02555	5.21252	-0.704106	0.000237591	0.0166544	Intron (ENST00000452882.5/10425, intron 2 of 2)	10425	ENST00000495507.5	3459	ENSG00000177479	ARIH2	ariadne RBR E3 ubiquitin protein ligase 2
327	chr6	41334083	41334483	7.31024	7.05326	7.52829	-0.32807	0.000237823	0.0166544	Promoter (1-2kb)	9436	ENST00000373089.10	-1125	ENSG00000096264	NCR2	natural cytotoxicity triggering receptor 2
328	chr14	84036878	84037278	6.62367	6.25478	6.91719	-0.484196	0.000239122	0.0166544	Intron (ENST00000649337.1/ENST00000649337.1, intron 2 of 5)	105370605	ENST00000554753.2	-1348649	NA	LINC02329	long intergenic non-protein coding RNA 2329
329	chr3	4748603	4749003	5.45864	4.98557	5.8143	-0.589727	0.000239278	0.0166544	Promoter (2-3kb)	100126791	ENST00000414938.1	2587	ENSG00000235947	EGOT	eosinophil granule ontogeny transcript
330	chr13	48707376	48707776	5.87836	5.3887	6.24327	-0.607172	0.000239463	0.0166544	Exon (ENST00000614739.4/57105, exon 5 of 5)	57105	ENST00000622559.4	53647	ENSG00000152207	CYSLTR2	cysteinyl leukotriene receptor 2
331	chr9	128550190	128550590	4.87285	4.18031	5.3388	-0.707757	0.000239845	0.0166544	Promoter (1-2kb)	6709	ENST00000372731.8	-1968	ENSG00000197694	SPTAN1	spectrin alpha, non-erythrocytic 1
332	chr6	87925312	87925712	5.48089	4.96365	5.86083	-0.626643	0.0002432	0.0168365	Distal Intergenic	81833	ENST00000237201.2	-122129	ENSG00000118434	SPACA1	sperm acrosome associated 1
333	chr6	20366413	20366813	5.76176	5.12617	6.20146	-0.671086	0.000245466	0.0169423	Distal Intergenic	1871	ENST00000346618.8	-35066	ENSG00000112242	E2F3	E2F transcription factor 3
334	chr6	111753530	111753930	5.66521	5.15943	6.03897	-0.618832	0.000248828	0.0171229	Intron (ENST00000368682.7/2534, intron 3 of 13)	2534	ENST00000462856.6	5184	ENSG00000010810	FYN	FYN proto-oncogene, Src family tyrosine kinase
335	chr2	168194799	168195199	5.10362	4.50343	5.52622	-0.650379	0.00024985	0.0171329	Intron (ENST00000355999.5/27347, intron 1 of 17)	27347	ENST00000355999.5	52396	ENSG00000198648	STK39	serine/threonine kinase 39
336	chr12	10279911	10280311	5.68917	5.20895	6.04884	-0.594039	0.000250464	0.0171329	Intron (ENST00000544747.5/3824, intron 1 of 5)	3824	ENST00000381908.7	-24135	ENSG00000134539	KLRD1	killer cell lectin like receptor D1
337	chr8	143024353	143024753	6.35403	5.97969	6.65097	-0.471349	0.000254355	0.0173317	Distal Intergenic	4061	ENST00000522024.1	5796	ENSG00000160932	LY6E	lymphocyte antigen 6 family member E
338	chr17	77784036	77784436	5.92888	5.53873	6.23566	-0.510395	0.000254878	0.0173317	Distal Intergenic	100132174	ENST00000593118.1	-55477	ENSG00000267790	LINC01987	long intergenic non-protein coding RNA 1987
339	chr10	17509139	17509539	5.8977	5.50513	6.20597	-0.506036	0.000256207	0.0173707	Distal Intergenic	338596	ENST00000377602.5	-54544	ENSG00000148488	ST8SIA6	ST8 alpha-N-acetyl-neuraminide alpha-2,8-sialyltransferase 6
340	chr6	144353977	144354377	5.96863	5.55621	6.28899	-0.544835	0.000258863	0.0174991	Intron (ENST00000433557.1/7402, intron 2 of 2)	7402	ENST00000421035.2	9876	ENSG00000152818	UTRN	utrophin
341	chr4	36386207	36386607	5.44003	4.92829	5.81701	-0.619205	0.000260189	0.0175199	Intron (ENST00000504344.1/ENST00000504344.1, intron 1 of 2)	100313806	ENST00000636325.1	39821	ENSG00000283207	MIR1255B1	microRNA 1255b-1
342	chr2	8522653	8523053	4.87429	4.23801	5.31432	-0.667767	0.000260892	0.0175199	Intron (ENST00000670008.1/101929567, intron 3 of 3)	101929567	ENST00000662379.1	58555	ENSG00000236008	LINC01814	long intergenic non-protein coding RNA 1814
343	chr10	32983200	32983600	5.79583	5.30947	6.15891	-0.585084	0.000262039	0.0175199	Intron (ENST00000659846.1/ENST00000659846.1, intron 1 of 1)	3688	ENST00000534049.5	8863	ENSG00000150093	ITGB1	integrin subunit beta 1
344	chr17	36069140	36069540	5.41912	4.80388	5.84906	-0.67157	0.000262219	0.0175199	Promoter (<=1kb)	6362	ENST00000616474.1	-834	ENSG00000275385	CCL18	C-C motif chemokine ligand 18
345	chr7	125512367	125512767	4.3937	3.51682	4.93517	-0.727634	0.000264109	0.017595	Distal Intergenic	101928254	ENST00000420224.1	-248076	ENSG00000219445	LOC101928254	uncharacterized LOC101928254
346	chr1	91116665	91117065	4.5859	3.86836	5.06292	-0.710423	0.000268749	0.0177665	Distal Intergenic	84146	ENST00000361321.5	-94393	ENSG00000122482	ZNF644	zinc finger protein 644
347	chr17	45135325	45135725	7.67767	7.891	7.42723	0.299072	0.000269007	0.0177665	Promoter (<=1kb)	79777	ENST00000586346.5	0	ENSG00000181513	ACBD4	acyl-CoA binding domain containing 4
348	chr1	39737427	39737827	4.53281	3.79156	5.02006	-0.710434	0.000269104	0.0177665	Promoter (1-2kb)	10450	ENST00000485507.5	-1052	ENSG00000084072	PPIE	peptidylprolyl isomerase E
349	chr6	111846520	111846920	6.09978	5.69669	6.41449	-0.516756	0.000269775	0.0177665	Promoter (<=1kb)	2534	ENST00000487824.2	0	ENSG00000010810	FYN	FYN proto-oncogene, Src family tyrosine kinase
350	chr11	66272597	66272997	4.83617	4.12248	5.31151	-0.699223	0.000275815	0.0181124	Intron (ENST00000527397.1/81876, intron 3 of 4)	81876	ENST00000311481.11	3958	ENSG00000174903	RAB1B	RAB1B, member RAS oncogene family
351	chr17	17125365	17125765	5.17306	4.51077	5.62526	-0.688212	0.000279598	0.0182542	Intron (ENST00000651222.2/23164, intron 3 of 23)	23164	ENST00000584936.2	-5852	ENSG00000133030	MPRIP	myosin phosphatase Rho interacting protein
352	chr3	53163155	53163555	5.40813	4.90652	5.77962	-0.581758	0.000279986	0.0182542	Promoter (1-2kb)	5580	ENST00000464818.1	-1574	ENSG00000163932	PRKCD	protein kinase C delta
353	chr20	51667099	51667499	5.03864	4.29076	5.52872	-0.707287	0.000280357	0.0182542	Intron (ENST00000311637.9/10079, intron 8 of 22)	10079	ENST00000477492.1	65088	ENSG00000054793	ATP9A	ATPase phospholipid transporting 9A (putative)
354	chr10	62856004	62856404	6.24817	5.76609	6.60888	-0.578261	0.000281498	0.0182688	Intron (ENST00000493899.2/1959, intron 6 of 7)	1959	ENST00000439032.4	-36837	ENSG00000122877	EGR2	early growth response 2
355	chr16	15590878	15591278	6.99871	6.68969	7.25307	-0.399628	0.000282172	0.0182688	3' UTR	9665	ENST00000551579.1	7893	ENSG00000166783	MARF1	meiosis regulator and mRNA stability factor 1
356	chr11	103958514	103958914	5.73453	5.24798	6.09772	-0.575713	0.00028486	0.0183167	Intron (ENST00000393158.7/80310, intron 3 of 6)	414301	ENST00000302259.5	-77726	ENSG00000170967	DDI1	DNA damage inducible 1 homolog 1
357	chr1	93750997	93751397	5.48871	5.0165	5.84389	-0.571784	0.000285575	0.0183167	Intron (ENST00000370244.5/8412, intron 2 of 13)	723788	ENST00000433544.1	24047	NA	NA	NA
358	chr2	36798723	36799123	4.7541	4.05923	5.22111	-0.692284	0.000285937	0.0183167	Intron (ENST00000379242.7/5212, intron 12 of 15)	5212	ENST00000464309.1	24911	ENSG00000205221	VIT	vitrin
359	chr7	28203825	28204225	5.54907	5.04949	5.91944	-0.598469	0.000286099	0.0183167	Intron (ENST00000455963.6/100128081, intron 2 of 2)	100128081	ENST00000657365.1	18108	NA	JAZF1-AS1	JAZF1 antisense RNA 1
360	chr20	8156519	8156919	5.58424	5.12299	5.9332	-0.546748	0.000287267	0.0183279	Intron (ENST00000637919.1/23236, intron 2 of 32)	23236	ENST00000637204.1	6194	ENSG00000182621	PLCB1	phospholipase C beta 1
361	chr12	10602646	10603046	5.21697	4.64169	5.62714	-0.639105	0.000287868	0.0183279	Promoter (2-3kb)	10748	ENST00000510134.6	-2977	NA	KLRA1P	killer cell lectin like receptor A1, pseudogene
362	chr2	24745860	24746260	4.43946	3.57599	4.97588	-0.712141	0.000293611	0.0186418	Intron (ENST00000406961.5/8648, intron 19 of 22)	8648	ENST00000493773.1	-21511	ENSG00000084676	NCOA1	nuclear receptor coactivator 1
363	chr4	69843947	69844347	5.06328	4.42734	5.50315	-0.675492	0.000294991	0.0186779	Exon (ENST00000506796.5/6783, exon 2 of 6)	6783	ENST00000506796.5	3439	ENSG00000109193	SULT1E1	sulfotransferase family 1E member 1
364	chr10	84334009	84334409	6.60557	6.27474	6.87452	-0.427285	0.00029756	0.0187888	Intron (ENST00000359979.8/54462, intron 1 of 2)	54462	ENST00000224756.12	5346	ENSG00000107771	CCSER2	coiled-coil serine rich protein 2
365	chr8	122638977	122639377	5.63284	5.09222	6.02518	-0.604911	0.00030243	0.0190023	Intron (ENST00000664854.1/104266958, intron 3 of 3)	104266958	ENST00000670473.1	32013	NA	LINC01151	long intergenic non-protein coding RNA 1151
366	chr8	100494437	100494837	5.98804	5.58978	6.2998	-0.508237	0.000302594	0.0190023	Intron (ENST00000665530.1/ENST00000665530.1, intron 1 of 1)	157567	ENST00000519316.5	38488	ENSG00000186106	ANKRD46	ankyrin repeat domain 46
367	chr5	109857389	109857789	5.29305	4.74025	5.69174	-0.627792	0.000307299	0.0192451	Promoter (2-3kb)	4124	ENST00000505313.1	2467	ENSG00000112893	MAN2A1	mannosidase alpha class 2A member 1
368	chr2	181146193	181146593	6.77361	6.40012	7.07002	-0.4916	0.000310322	0.0193722	Intron (ENST00000414750.1/101927156, intron 4 of 4)	101927156	ENST00000424655.1	22251	NA	LINC01934	long intergenic non-protein coding RNA 1934
369	chr22	42828383	42828783	5.71391	5.28744	6.04265	-0.521153	0.000311014	0.0193722	Promoter (2-3kb)	26286	ENST00000453516.5	2869	ENSG00000242247	ARFGAP3	ADP ribosylation factor GTPase activating protein 3
370	chr16	48596218	48596618	4.59802	3.88698	5.07219	-0.67904	0.000314352	0.0194226	Intron (ENST00000262384.4/9683, intron 1 of 6)	9683	ENST00000564710.1	7094	ENSG00000102921	N4BP1	NEDD4 binding protein 1
371	chr5	148848368	148848768	5.68045	5.24365	6.01527	-0.528327	0.000314919	0.0194226	Distal Intergenic	154	ENST00000305988.6	21757	ENSG00000169252	ADRB2	adrenoceptor beta 2
372	chr2	231425946	231426346	6.00891	5.51051	6.37864	-0.57985	0.000315309	0.0194226	Distal Intergenic	93010	ENST00000479618.1	28770	ENSG00000156966	B3GNT7	UDP-GlcNAc:betaGal beta-1,3-N-acetylglucosaminyltransferase 7
373	chr2	173149561	173149961	5.75654	5.27509	6.1169	-0.558564	0.000315923	0.0194226	Intron (ENST00000539448.5/51776, intron 2 of 11)	51776	ENST00000480606.1	-10049	ENSG00000091436	MAP3K20	mitogen-activated protein kinase kinase kinase 20
374	chr4	100079178	100079578	5.3307	4.75481	5.74118	-0.637622	0.000316049	0.0194226	Intron (ENST00000515026.1/256880, intron 5 of 5)	256880	ENST00000515026.1	71107	NA	H2AZ1-DT	H2AZ1 divergent transcript
375	chr4	38132280	38132680	7.02667	6.77127	7.24358	-0.323868	0.000318792	0.019539	Promoter (<=1kb)	23216	ENST00000405444.3	-27	ENSG00000065882	TBC1D1	TBC1 domain family member 1
376	chr22	37162805	37163205	7.11815	6.86667	7.33222	-0.329883	0.000323865	0.0197467	Intron (ENST00000453962.5/3560, intron 1 of 6)	3560	ENST00000453962.5	11849	ENSG00000100385	IL2RB	interleukin 2 receptor subunit beta
377	chr4	121706647	121707047	6.71771	6.25756	7.06605	-0.534265	0.000323899	0.0197467	Distal Intergenic	308	ENST00000513523.1	-9652	ENSG00000164111	ANXA5	annexin A5
378	chr1	1677687	1678087	4.82778	4.23798	5.24523	-0.635558	0.000329589	0.0200404	Intron (ENST00000614300.4/728661, intron 2 of 6)	728661	ENST00000480991.1	-7548	ENSG00000189339	SLC35E2B	solute carrier family 35 member E2B
379	chr9	5841721	5842121	6.33618	5.98286	6.61976	-0.448839	0.000331538	0.0201057	Distal Intergenic	79956	ENST00000339450.10	-8604	ENSG00000099219	ERMP1	endoplasmic reticulum metallopeptidase 1
380	chr21	33384794	33385194	6.26768	5.88223	6.57156	-0.463807	0.000336457	0.0203504	Distal Intergenic	3460	ENST00000290219.11	-18219	ENSG00000159128	IFNGR2	interferon gamma receptor 2
381	chr4	36255560	36255960	6.36969	6.03266	6.64271	-0.430229	0.000340493	0.0205404	Promoter (<=1kb)	439933	ENST00000502245.1	-558	ENSG00000247193	LOC439933	uncharacterized LOC439933
382	chr11	88302991	88303391	5.61546	5.09535	5.99695	-0.581133	0.000345315	0.0207346	Intron (ENST00000678554.1/1075, intron 4 of 7)	1075	ENST00000678065.1	5972	ENSG00000109861	CTSC	cathepsin C
383	chr7	77351552	77351952	7.51362	7.28141	7.71357	-0.293063	0.000345516	0.0207346	Exon (ENST00000434084.1/54103, exon 4 of 4)	54103	ENST00000434084.1	3332	ENSG00000186088	GSAP	gamma-secretase activating protein
384	chr3	14433289	14433689	4.36304	3.61126	4.85477	-0.672973	0.000352514	0.0210994	Promoter (<=1kb)	6533	ENST00000452775.1	619	ENSG00000131389	SLC6A6	solute carrier family 6 member 6
385	chr18	35159012	35159412	5.98814	5.49247	6.35637	-0.585388	0.000356042	0.0212552	Distal Intergenic	10982	ENST00000588085.1	27094	ENSG00000166974	MAPRE2	microtubule associated protein RP/EB family member 2
386	chr3	73029224	73029624	4.58677	3.93356	5.03476	-0.664415	0.000362374	0.0215138	Intron (ENST00000482242.5/151987, intron 2 of 6)	151987	ENST00000476505.2	31866	ENSG00000163605	PPP4R2	protein phosphatase 4 regulatory subunit 2
387	chr6	144304484	144304884	4.54865	3.78096	5.04705	-0.676829	0.000362541	0.0215138	Intron (ENST00000433557.1/7402, intron 2 of 2)	7402	ENST00000367545.7	12655	ENSG00000152818	UTRN	utrophin
388	chr6	130215491	130215891	6.57287	6.23974	6.84332	-0.402289	0.000363182	0.0215138	Promoter (<=1kb)	154075	ENST00000457563.6	0	ENSG00000164483	SAMD3	sterile alpha motif domain containing 3
389	chr3	143247134	143247534	5.47236	5.01704	5.81792	-0.552018	0.000364287	0.0215239	Distal Intergenic	100885796	ENST00000479030.1	-94712	ENSG00000240012	SLC9A9-AS1	SLC9A9 antisense RNA 1
390	chr5	139747180	139747580	7.08509	6.80722	7.31798	-0.325101	0.000372049	0.0219261	Promoter (<=1kb)	101929696	ENST00000657032.1	0	NA	PSD2-AS1	PSD2 antisense RNA 1
391	chrX	1657505	1657905	6.40391	6.07059	6.67449	-0.417589	0.00037345	0.0219387	Distal Intergenic	438	ENST00000432523.6	21107	ENSG00000196433	ASMT	acetylserotonin O-methyltransferase
392	chr5	132020190	132020590	5.32947	4.76792	5.73265	-0.604562	0.0003751	0.0219387	Distal Intergenic	23305	ENST00000477640.1	-7947	ENSG00000164398	ACSL6	acyl-CoA synthetase long chain family member 6
393	chr1	3796358	3796758	6.56579	6.82455	6.25024	0.383718	0.000375127	0.0219387	Promoter (<=1kb)	57470	ENST00000378251.3	0	ENSG00000130764	LRRC47	leucine rich repeat containing 47
394	chr1	77482666	77483066	5.49768	5.02776	5.85157	-0.557791	0.000379142	0.0221173	Intron (ENST00000354567.7/26289, intron 8 of 13)	26289	ENST00000478255.1	-49041	ENSG00000154027	AK5	adenylate kinase 5
395	chr5	32241401	32241801	5.22226	4.62143	5.64517	-0.632177	0.00038444	0.0223696	Intron (ENST00000280285.9/54545, intron 12 of 14)	54545	ENST00000510216.1	-7508	ENSG00000150712	MTMR12	myotubularin related protein 12
396	chr8	24444275	24444675	5.02975	4.4738	5.43006	-0.601155	0.000387582	0.0224954	Intron (ENST00000441335.6/8756, intron 2 of 5)	8756	ENST00000380789.5	3191	ENSG00000069206	ADAM7	ADAM metallopeptidase domain 7
397	chrX	124642014	124642414	4.45767	3.63376	4.97882	-0.667804	0.000389011	0.0225215	Intron (ENST00000371130.7/10178, intron 10 of 30)	10178	ENST00000461429.1	-144871	ENSG00000009694	TENM1	teneurin transmembrane protein 1
398	chr14	22558207	22558607	6.2008	5.8171	6.50359	-0.458255	0.000394205	0.0227648	Promoter (1-2kb)	105370400	ENST00000557232.1	-1145	ENSG00000259054	LINC02332	long intergenic non-protein coding RNA 2332
399	chr22	37994056	37994456	4.77735	3.91404	5.31371	-0.668102	0.000395808	0.0228002	Intron (ENST00000407936.5/5435, intron 5 of 5)	100616146	ENST00000578108.1	5262	ENSG00000284266	MIR4534	microRNA 4534
400	chr1	158978715	158979115	5.17266	4.63536	5.56326	-0.589571	0.000402119	0.0231058	Distal Intergenic	3428	ENST00000566111.5	-20853	ENSG00000163565	IFI16	interferon gamma inducible protein 16
401	chr5	131209403	131209803	5.72312	5.25729	6.0747	-0.544504	0.000403539	0.0231295	Intron (ENST00000506207.2/3094, intron 1 of 3)	3094	ENST00000506207.2	14665	ENSG00000169567	HINT1	histidine triad nucleotide binding protein 1
402	chr5	80837659	80838059	4.87339	4.19275	5.33399	-0.632128	0.000406499	0.0232412	Intron (ENST00000670357.1/4437, intron 20 of 24)	4437	ENST00000659302.1	24034	ENSG00000113318	MSH3	mutS homolog 3
403	chr10	119301332	119301732	5.53316	5.01675	5.91266	-0.567709	0.000413893	0.0236052	Intron (ENST00000392870.3/2869, intron 1 of 15)	100616398	ENST00000580598.1	-76240	ENSG00000265719	MIR4681	microRNA 4681
404	chr19	6663602	6664002	5.44252	4.95159	5.80814	-0.560226	0.000416038	0.0236688	3' UTR	8740	ENST00000245912.7	6115	ENSG00000125735	TNFSF14	TNF superfamily member 14
405	chr16	48458336	48458736	5.91851	5.46912	6.26065	-0.515867	0.000418791	0.0237667	Distal Intergenic	6477	ENST00000568007.5	-9934	ENSG00000196470	SIAH1	siah E3 ubiquitin protein ligase 1
406	chr17	48478357	48478757	6.68562	6.31903	6.97768	-0.458814	0.000429095	0.0242534	Distal Intergenic	101927166	ENST00000579972.1	17987	NA	LOC101927166	uncharacterized LOC101927166
407	chr10	20622633	20623033	6.83264	6.47042	7.12192	-0.460763	0.000429478	0.0242534	Distal Intergenic	100616383	ENST00000577898.1	70663	ENSG00000265372	MIR4675	microRNA 4675
408	chr1	232528726	232529126	4.85411	4.14614	5.32693	-0.645021	0.000435025	0.0244664	Intron (ENST00000366630.5/57568, intron 1 of 21)	57568	ENST00000262861.8	-13160	ENSG00000116991	SIPA1L2	signal induced proliferation associated 1 like 2
409	chr6	15021799	15022199	4.83822	4.2068	5.27594	-0.617461	0.000435379	0.0244664	Exon (ENST00000629853.2/ENST00000629853.2, exon 1 of 4)	3720	ENST00000341776.7	-223870	ENSG00000008083	JARID2	jumonji and AT-rich interaction domain containing 2
410	chr19	1848553	1848953	7.2165	7.42802	6.96855	0.297704	0.000436832	0.0244698	Promoter (<=1kb)	57455	ENST00000170168.9	-70	ENSG00000079313	REXO1	RNA exonuclease 1 homolog
411	chr4	48129637	48130037	6.45638	6.10977	6.73564	-0.406863	0.00043757	0.0244698	Intron (ENST00000264316.9/7294, intron 1 of 14)	7294	ENST00000510457.1	4192	ENSG00000074966	TXK	TXK tyrosine kinase
412	chr18	48842537	48842937	6.89351	6.60984	7.13046	-0.328279	0.000439371	0.0244715	Intron (ENST00000256413.8/9811, intron 10 of 11)	9811	ENST00000587860.1	82355	ENSG00000134030	CTIF	cap binding complex dependent translation initiation factor
413	chr2	230877704	230878104	6.33799	6.01431	6.60219	-0.397816	0.000439729	0.0244715	3' UTR	81618	ENST00000492029.1	4473	ENSG00000135916	ITM2C	integral membrane protein 2C
414	chr10	7272000	7272400	5.24581	4.75059	5.61379	-0.5479	0.000446831	0.0247924	Intron (ENST00000361972.8/57713, intron 7 of 20)	57713	ENST00000379711.2	136345	ENSG00000198879	SFMBT2	Scm like with four mbt domains 2
415	chr1	248853652	248854052	4.98958	4.36654	5.42329	-0.62171	0.000447652	0.0247924	Promoter (<=1kb)	55657	ENST00000462037.6	471	ENSG00000171163	ZNF692	zinc finger protein 692
416	chr4	15961742	15962142	5.57801	5.12621	5.92156	-0.538168	0.000450162	0.0248714	Promoter (1-2kb)	83888	ENST00000259989.7	1033	ENSG00000137441	FGFBP2	fibroblast growth factor binding protein 2
417	chr14	101721879	101722279	7.11249	6.85198	7.33308	-0.340086	0.000455853	0.0251255	Intron (ENST00000557778.1/ENST00000557778.1, intron 1 of 2)	145200	ENST00000556973.1	-8158	ENSG00000258512	LINC00239	long intergenic non-protein coding RNA 239
418	chr11	76161281	76161681	5.5613	5.1203	5.89859	-0.503129	0.000462403	0.0254255	Distal Intergenic	7481	ENST00000621122.1	44726	ENSG00000085741	WNT11	Wnt family member 11
419	chr12	128796379	128796779	5.46544	4.96763	5.83485	-0.562244	0.000463628	0.025432	Intron (ENST00000266771.10/121260, intron 7 of 7)	121260	ENST00000545031.5	4922	ENSG00000139370	SLC15A4	solute carrier family 15 member 4
420	chr1	101338005	101338405	4.35973	3.56546	4.86904	-0.642682	0.000469226	0.0256779	Intron (ENST00000454466.1/104355286, intron 1 of 1)	104355286	ENST00000444327.1	-11644	ENSG00000231671	LINC01307	long intergenic non-protein coding RNA 1307
421	chr17	78474619	78475019	5.51726	5.00891	5.89241	-0.547407	0.000471999	0.0257683	Promoter (1-2kb)	8632	ENST00000591369.5	-1845	ENSG00000187775	DNAH17	dynein axonemal heavy chain 17
422	chr4	16885061	16885461	4.92232	4.35547	5.32822	-0.583235	0.000479606	0.0261215	Intron (ENST00000515064.5/9079, intron 1 of 7)	9079	ENST00000504189.1	12917	ENSG00000169744	LDB2	LIM domain binding 2
423	chr6	111741595	111741995	6.0797	5.63474	6.41929	-0.50606	0.000483624	0.026278	Intron (ENST00000368682.7/2534, intron 3 of 13)	2534	ENST00000462856.6	17119	ENSG00000010810	FYN	FYN proto-oncogene, Src family tyrosine kinase
424	chr8	21858381	21858781	6.44092	5.96631	6.79744	-0.541567	0.000485269	0.0263052	Distal Intergenic	2675	ENST00000517328.5	-46024	ENSG00000168546	GFRA2	GDNF family receptor alpha 2
425	chr1	244325026	244325426	5.7194	5.22039	6.08946	-0.556305	0.000490136	0.0265065	Distal Intergenic	200159	ENST00000366537.5	-27209	ENSG00000173728	C1orf100	chromosome 1 open reading frame 100
426	chr20	38962071	38962471	7.72856	7.93062	7.49352	0.28473	0.000497727	0.0268539	Promoter (<=1kb)	60625	ENST00000373325.6	0	ENSG00000101452	DHX35	DEAH-box helicase 35
427	chr9	92963938	92964338	7.00193	6.66785	7.27301	-0.414523	0.000500451	0.0269376	Promoter (<=1kb)	89846	ENST00000416701.6	0	ENSG00000127084	FGD3	FYVE, RhoGEF and PH domain containing 3
428	chr2	54942340	54942740	6.37014	5.88332	6.73348	-0.531438	0.000504622	0.0270987	Intron (ENST00000356458.7/400954, intron 28 of 41)	400954	ENST00000481376.7	-6142	ENSG00000214595	EML6	EMAP like 6
429	chr15	39716487	39716887	5.12538	4.60532	5.50684	-0.560946	0.000509584	0.0273014	Intron (ENST00000350221.4/161835, intron 9 of 11)	161835	ENST00000559692.1	30560	ENSG00000150667	FSIP1	fibrous sheath interacting protein 1
430	chr1	91541923	91542323	4.76375	4.17837	5.179	-0.595316	0.00051214	0.0273745	Distal Intergenic	8317	ENST00000486509.1	28796	ENSG00000097046	CDC7	cell division cycle 7
431	chr6	45895596	45895996	4.2739	3.42931	4.80311	-0.627872	0.000517198	0.0275807	Intron (ENST00000644878.1/53405, intron 5 of 5)	53405	ENST00000476852.1	41468	ENSG00000112782	CLIC5	chloride intracellular channel 5
432	chr3	188917084	188917484	5.35476	4.85145	5.72717	-0.5404	0.000522611	0.0278048	Distal Intergenic	285386	ENST00000433971.5	-29730	ENSG00000188001	TPRG1	tumor protein p63 regulated 1
433	chr14	31127704	31128104	6.18868	5.79035	6.50049	-0.464684	0.00052641	0.0279423	Promoter (<=1kb)	25831	ENST00000554882.5	0	ENSG00000092148	HECTD1	HECT domain E3 ubiquitin protein ligase 1
434	chr20	57605056	57605456	5.87835	5.40892	6.23195	-0.537684	0.000528561	0.0279918	Intron (ENST00000395822.7/81030, intron 6 of 6)	81030	ENST00000453793.1	4809	ENSG00000124256	ZBP1	Z-DNA binding protein 1
435	chr13	31807114	31807514	6.53572	6.04621	6.90055	-0.535711	0.000532401	0.0281148	Distal Intergenic	10129	ENST00000645780.1	-39199	ENSG00000073910	FRY	FRY microtubule binding protein
436	chr21	15508586	15508986	4.59908	3.77106	5.12184	-0.62383	0.000533329	0.0281148	Intron (ENST00000634644.1/ENST00000634644.1, intron 4 of 11)	29761	ENST00000285679.10	-221039	ENSG00000155313	USP25	ubiquitin specific peptidase 25
437	chr3	15520112	15520512	5.45909	5.01892	5.7959	-0.520234	0.000535119	0.0281446	Promoter (1-2kb)	8292	ENST00000383788.10	1194	ENSG00000206561	COLQ	collagen like tail subunit of asymmetric acetylcholinesterase
438	chr12	31722080	31722480	5.52192	5.10241	5.84652	-0.49609	0.000539476	0.0282437	Intron (ENST00000281471.11/196394, intron 1 of 6)	196394	ENST00000537562.5	6530	ENSG00000151743	AMN1	antagonist of mitotic exit network 1 homolog
439	chr20	36564616	36565016	4.7817	4.17605	5.20697	-0.582255	0.000540085	0.0282437	Intron (ENST00000439595.5/101926987, intron 2 of 4)	101926987	ENST00000425233.5	7968	ENSG00000232907	DLGAP4-AS1	DLGAP4 antisense RNA 1
440	chr6	90425250	90425650	5.81483	5.39375	6.14037	-0.474524	0.00054069	0.0282437	Distal Intergenic	6885	ENST00000479630.1	111568	ENSG00000135341	MAP3K7	mitogen-activated protein kinase kinase kinase 7
441	chr14	106184739	106185139	5.78734	5.31837	6.14069	-0.510592	0.000542742	0.0282866	Exon (ENST00000390605.2/ENST00000390605.2, exon 2 of 2)	338004	ENST00000618204.2	-102535	NA	LINC00226	long intergenic non-protein coding RNA 226
442	chr15	40776742	40777142	5.26843	4.57076	5.73668	-0.61301	0.00054425	0.028301	Promoter (<=1kb)	55192	ENST00000558769.1	0	ENSG00000104129	DNAJC17	DnaJ heat shock protein family (Hsp40) member C17
443	chr10	69089994	69090394	6.01395	5.54336	6.36821	-0.526906	0.000545868	0.0283211	Promoter (1-2kb)	5552	ENST00000462445.1	1888	ENSG00000122862	SRGN	serglycin
444	chr15	91472238	91472638	4.46957	3.69725	4.96988	-0.618081	0.000548644	0.0283242	Intron (ENST00000555947.6/101926928, intron 1 of 2)	101926928	ENST00000554333.1	8901	ENSG00000258551	CRAT37	cervical cancer-associated transcript 37
445	chr2	70851694	70852094	5.80827	5.41218	6.11872	-0.456787	0.000550234	0.0283242	Distal Intergenic	50489	ENST00000410009.5	-15878	ENSG00000116031	CD207	CD207 molecule
446	chr9	880709	881109	5.78016	5.35341	6.10907	-0.493622	0.000550423	0.0283242	Intron (ENST00000564322.1/1761, intron 2 of 2)	1761	ENST00000569227.1	37995	ENSG00000137090	DMRT1	doublesex and mab-3 related transcription factor 1
447	chr3	126607182	126607582	6.2958	5.91958	6.59393	-0.43692	0.000550858	0.0283242	Promoter (<=1kb)	114112	ENST00000383572.3	973	ENSG00000197763	TXNRD3	thioredoxin reductase 3
448	chr17	67241711	67242111	5.28051	4.79242	5.64456	-0.536969	0.000563913	0.0288797	Promoter (1-2kb)	9931	ENST00000579861.1	-1911	ENSG00000198265	HELZ	helicase with zinc finger
449	chr12	91877007	91877407	8.22704	7.966	8.44801	-0.311047	0.000564175	0.0288797	Exon (ENST00000668890.1/ENST00000668890.1, exon 1 of 3)	256021	ENST00000664336.1	111581	ENSG00000257242	LINC01619	long intergenic non-protein coding RNA 1619
450	chr19	7535468	7535868	7.40807	7.61497	7.16646	0.284573	0.000577295	0.0294857	Promoter (<=1kb)	10908	ENST00000600737.6	0	ENSG00000032444	PNPLA6	patatin like phospholipase domain containing 6
451	chr9	33113781	33114181	4.68474	4.00122	5.14664	-0.605492	0.00058028	0.0295724	Exon (ENST00000379731.5/2683, exon 5 of 6)	55234	ENST00000397149.4	-37107	ENSG00000122692	SMU1	SMU1 DNA replication regulator and spliceosomal factor
452	chr19	4108916	4109316	6.30207	5.95389	6.58234	-0.420259	0.00058937	0.0299692	Intron (ENST00000262948.10/5605, intron 3 of 10)	5605	ENST00000602167.5	-4124	ENSG00000126934	MAP2K2	mitogen-activated protein kinase kinase 2
453	chr8	22443718	22444118	6.57306	6.2201	6.85642	-0.421059	0.000600691	0.0304729	Promoter (2-3kb)	5533	ENST00000522000.1	2353	ENSG00000120910	PPP3CC	protein phosphatase 3 catalytic subunit gamma
454	chr3	49021410	49021810	7.70041	7.88311	7.49117	0.246804	0.000601927	0.0304729	Promoter (<=1kb)	25915	ENST00000451378.2	0	ENSG00000178057	NDUFAF3	NADH:ubiquinone oxidoreductase complex assembly factor 3
455	chr5	142006948	142007348	5.76142	5.34031	6.08698	-0.489079	0.000603677	0.0304943	Promoter (<=1kb)	10007	ENST00000507559.1	-634	ENSG00000113552	GNPDA1	glucosamine-6-phosphate deaminase 1
456	chr1	25562456	25562856	5.71526	5.07208	6.15855	-0.585444	0.000610607	0.0307767	Promoter (<=1kb)	26119	ENST00000484476.5	0	ENSG00000157978	LDLRAP1	low density lipoprotein receptor adaptor protein 1
457	chr8	20251709	20252109	6.91817	6.64158	7.15018	-0.322956	0.000613854	0.0308727	Intron (ENST00000265801.6/11178, intron 2 of 2)	11178	ENST00000522290.5	3072	ENSG00000061337	LZTS1	leucine zipper tumor suppressor 1
458	chr17	5225834	5226234	5.61269	5.09281	5.99405	-0.539098	0.000624049	0.0312781	Intron (ENST00000669386.1/100130950, intron 5 of 5)	388325	ENST00000571800.5	8589	ENSG00000161929	SCIMP	SLP adaptor and CSK interacting membrane protein
459	chr6	131316637	131317037	5.11387	4.49796	5.54413	-0.568145	0.000624764	0.0312781	Distal Intergenic	9465	ENST00000474850.2	66207	ENSG00000118507	AKAP7	A-kinase anchoring protein 7
460	chr1	11335517	11335917	4.97143	4.39968	5.37982	-0.56904	0.00062727	0.0312781	Distal Intergenic	29914	ENST00000483738.1	61583	ENSG00000120942	UBIAD1	UbiA prenyltransferase domain containing 1
461	chr7	36863965	36864365	6.32725	5.99178	6.59923	-0.404429	0.000629574	0.0312781	Promoter (1-2kb)	9844	ENST00000497024.1	-1815	ENSG00000155849	ELMO1	engulfment and cell motility 1
462	chr5	160297754	160298154	5.42367	4.91358	5.79977	-0.53856	0.000630072	0.0312781	Intron (ENST00000257536.13/79616, intron 2 of 5)	79616	ENST00000519673.1	14322	ENSG00000135083	CCNJL	cyclin J like
463	chr1	206551929	206552329	6.55009	6.17058	6.85027	-0.438857	0.000631177	0.0312781	Intron (ENST00000579436.7/83593, intron 2 of 5)	83593	ENST00000577571.5	-4836	ENSG00000266094	RASSF5	Ras association domain family member 5
464	chr16	29118572	29118972	4.76267	4.07708	5.22551	-0.590065	0.00063144	0.0312781	Intron (ENST00000675058.1/440352, intron 1 of 5)	653390	ENST00000562902.2	3855	ENSG00000103472	RRN3P2	RRN3 pseudogene 2
465	chr6	130132199	130132599	6.92213	6.56844	7.20595	-0.418767	0.000634684	0.0313711	Intron (ENST00000361794.7/84456, intron 20 of 22)	154075	ENST00000614735.4	12823	ENSG00000164483	SAMD3	sterile alpha motif domain containing 3
466	chr7	139873557	139873957	5.89033	5.49221	6.20201	-0.458838	0.000637834	0.0314592	Intron (ENST00000425687.5/6916, intron 4 of 14)	6916	ENST00000414041.2	44255	ENSG00000059377	TBXAS1	thromboxane A synthase 1
467	chr11	104152918	104153318	5.54711	5.02397	5.93021	-0.536683	0.000646257	0.0318064	Intron (ENST00000393158.7/80310, intron 1 of 6)	80310	ENST00000393158.7	10829	ENSG00000170962	PDGFD	platelet derived growth factor D
468	chr13	27131139	27131539	6.31615	5.99124	6.58118	-0.392836	0.000648536	0.0318503	Intron (ENST00000282344.11/219333, intron 1 of 8)	100874070	ENST00000440657.1	-31316	NA	USP12-AS1	USP12 antisense RNA 1
469	chr14	61388573	61388973	5.82896	5.3874	6.16657	-0.462039	0.000651162	0.0319111	Promoter (1-2kb)	5583	ENST00000557585.5	-1721	ENSG00000027075	PRKCH	protein kinase C eta
470	chr7	66790254	66790654	5.10191	4.51213	5.51935	-0.576865	0.00065677	0.0321175	Intron (ENST00000503687.2/27342, intron 7 of 12)	27342	ENST00000461017.1	-6718	ENSG00000154710	RABGEF1	RAB guanine nucleotide exchange factor 1
471	chr11	62557999	62558399	5.07676	4.38985	5.54019	-0.577022	0.000661267	0.0322546	Promoter (1-2kb)	79026	ENST00000530285.5	-1764	ENSG00000124942	AHNAK	AHNAK nucleoprotein
472	chr5	171985109	171985509	5.08711	4.42892	5.53741	-0.570549	0.000662381	0.0322546	Intron (ENST00000296933.10/23291, intron 1 of 12)	23291	ENST00000518752.1	-7353	ENSG00000072803	FBXW11	F-box and WD repeat domain containing 11
473	chr19	3789004	3789404	6.33558	6.00557	6.60398	-0.388504	0.00066532	0.0323292	Promoter (<=1kb)	4145	ENST00000619596.4	0	ENSG00000007264	MATK	megakaryocyte-associated tyrosine kinase
474	chr19	51386862	51387262	4.6444	4.02387	5.0769	-0.569262	0.000669456	0.0323812	Promoter (<=1kb)	3982	ENST00000221973.7	693	ENSG00000105370	LIM2	lens intrinsic membrane protein 2
475	chr5	151098155	151098555	5.08645	4.58679	5.45687	-0.537865	0.00066973	0.0323812	Distal Intergenic	10318	ENST00000521001.1	-4578	ENSG00000145901	TNIP1	TNFAIP3 interacting protein 1
476	chr11	36421123	36421523	7.19206	6.91022	7.42773	-0.324133	0.000670616	0.0323812	Intron (ENST00000529034.5/79899, intron 3 of 3)	79899	ENST00000527487.1	20058	ENSG00000135362	PRR5L	proline rich 5 like
477	chr10	52437079	52437479	4.68952	3.97451	5.16544	-0.588044	0.00067251	0.0324046	Distal Intergenic	101928687	ENST00000435813.6	17793	ENSG00000231131	LNCAROD	lncRNA activating regulator of DKK1
478	chr3	45881054	45881454	6.13206	5.74369	6.43775	-0.448671	0.000674746	0.0324443	Intron (ENST00000536047.5/54585, intron 2 of 11)	10803	ENST00000355983.3	-5050	ENSG00000173585	CCR9	C-C motif chemokine receptor 9
479	chr16	11560642	11561042	6.8473	6.59592	7.0613	-0.30296	0.000677722	0.0325139	Intron (ENST00000571688.5/9516, intron 1 of 3)	9516	ENST00000575426.1	-4198	ENSG00000189067	LITAF	lipopolysaccharide induced TNF factor
480	chr12	120886178	120886578	4.8384	4.22632	5.26681	-0.572908	0.000679024	0.0325139	Intron (ENST00000353487.7/121665, intron 1 of 10)	121665	ENST00000543608.5	16792	ENSG00000157837	SPPL3	signal peptide peptidase like 3
481	chr14	68468652	68469052	5.81806	5.37762	6.15501	-0.449812	0.000683863	0.0326776	Promoter (2-3kb)	5890	ENST00000555782.1	-2981	ENSG00000182185	RAD51B	RAD51 paralog B
482	chr1	172658809	172659209	6.90917	6.63263	7.14113	-0.322051	0.000689249	0.0328666	Promoter (<=1kb)	356	ENST00000367721.3	0	ENSG00000117560	FASLG	Fas ligand
483	chr15	56537869	56538269	5.10966	4.56782	5.50264	-0.529769	0.00069145	0.0329033	Distal Intergenic	55329	ENST00000260453.4	-72732	ENSG00000138587	MNS1	meiosis specific nuclear structural 1
484	chr6	35342253	35342653	7.59941	7.807	7.35685	0.267164	0.000696241	0.0330628	Promoter (<=1kb)	5467	ENST00000360694.8	0	ENSG00000112033	PPARD	peroxisome proliferator activated receptor delta
485	chr18	23306862	23307262	6.8807	6.57532	7.1326	-0.354107	0.000699211	0.0331354	Intron (ENST00000581444.5/85019, intron 14 of 15)	85019	ENST00000578790.5	23953	ENSG00000134490	TMEM241	transmembrane protein 241
486	chr18	35132489	35132889	4.65513	3.85991	5.16482	-0.58298	0.00070242	0.033219	Promoter (<=1kb)	10982	ENST00000588085.1	571	ENSG00000166974	MAPRE2	microtubule associated protein RP/EB family member 2
487	chr17	49715641	49716041	6.53847	6.22611	6.79508	-0.357639	0.000706476	0.0333422	Intron (ENST00000512720.1/ENST00000512720.1, intron 1 of 1)	81558	ENST00000503573.5	3853	ENSG00000121104	FAM117A	family with sequence similarity 117 member A
488	chr19	58362702	58363102	7.86286	8.05018	7.64754	0.2452	0.000710387	0.0334581	Promoter (<=1kb)	1	ENST00000599109.5	0	ENSG00000121410	A1BG	alpha-1-B glycoprotein
489	chr5	73694095	73694495	5.69938	5.2384	6.04819	-0.476262	0.00073161	0.0343872	Intron (ENST00000296794.10/64283, intron 2 of 34)	64283	ENST00000426542.6	9263	ENSG00000214944	ARHGEF28	Rho guanine nucleotide exchange factor 28
490	chr8	143815636	143816036	7.58184	7.77618	7.35718	0.257796	0.000739957	0.0346578	Promoter (<=1kb)	23513	ENST00000356994.7	0	ENSG00000180900	SCRIB	scribble planar cell polarity protein
491	chr13	99351732	99352132	5.53529	4.94873	5.95112	-0.550844	0.000740385	0.0346578	Intron (ENST00000355700.9/337867, intron 3 of 4)	693208	ENST00000384986.1	-3999	ENSG00000207719	MIR623	microRNA 623
492	chr20	60055706	60056106	5.82764	5.44277	6.13117	-0.417851	0.000743946	0.0347538	Promoter (<=1kb)	284756	ENST00000660831.1	0	ENSG00000176659	LINC02910	long intergenic non-protein coding RNA 2910
493	chr20	49776305	49776705	4.9931	4.37882	5.42257	-0.551559	0.000746781	0.0348155	Distal Intergenic	23315	ENST00000417961.5	-36008	ENSG00000197818	SLC9A8	solute carrier family 9 member A8
494	chr11	122838216	122838616	5.27328	4.75732	5.65254	-0.527199	0.000751895	0.0349829	Promoter (<=1kb)	56253	ENST00000227348.9	0	ENSG00000109943	CRTAM	cytotoxic and regulatory T cell molecule
495	chr20	58388921	58389321	7.95752	8.13162	7.75948	0.234264	0.000757272	0.0351619	Promoter (<=1kb)	9217	ENST00000475243.6	0	ENSG00000124164	VAPB	VAMP associated protein B and C
496	chr5	72234226	72234626	6.7765	6.5067	7.0037	-0.319572	0.000764171	0.0353169	Intron (ENST00000261413.10/23107, intron 5 of 10)	23107	ENST00000522562.5	3504	ENSG00000113048	MRPS27	mitochondrial ribosomal protein S27
497	chr5	142977576	142977976	7.00447	6.7081	7.25021	-0.335148	0.000765436	0.0353169	Intron (ENST00000645722.2/23092, intron 11 of 22)	23092	ENST00000645625.1	8245	ENSG00000145819	ARHGAP26	Rho GTPase activating protein 26
498	chr9	41033366	41033766	4.48263	3.79345	4.94708	-0.566697	0.000766811	0.0353169	Intron (ENST00000617940.2/100132352, intron 5 of 9)	595135	ENST00000637225.1	40682	ENSG00000277778	PGM5P2	phosphoglucomutase 5 pseudogene 2
499	chr9	114908353	114908753	5.5588	5.94918	5.02191	0.532056	0.000768044	0.0353169	Intron (ENST00000648852.1/ENST00000648852.1, intron 1 of 5)	944	ENST00000474301.1	-4045	ENSG00000106952	TNFSF8	TNF superfamily member 8
500	chr16	79177006	79177406	4.55647	3.89	5.01059	-0.561153	0.000768293	0.0353169	Intron (ENST00000569332.5/51741, intron 7 of 7)	51741	ENST00000566103.1	-18953	ENSG00000186153	WWOX	WW domain containing oxidoreductase
501	chr3	27905667	27906067	5.61065	5.22466	5.91487	-0.438019	0.000779143	0.0357441	Intron (ENST00000647336.1/105377007, intron 5 of 7)	100996624	ENST00000432163.1	-71531	ENSG00000229243	LINC01981	long intergenic non-protein coding RNA 1981
502	chr19	2607991	2608391	6.04183	5.65154	6.3487	-0.435213	0.000784492	0.0359178	Intron (ENST00000382159.8/2788, intron 2 of 4)	102465838	ENST00000618087.1	-22324	ENSG00000277904	MIR7850	microRNA 7850
503	chr18	23570852	23571252	4.84666	4.29326	5.24565	-0.532496	0.000787448	0.035922	Intron (ENST00000269228.10/4864, intron 3 of 24)	4864	ENST00000587223.1	5695	ENSG00000141458	NPC1	NPC intracellular cholesterol transporter 1
504	chr3	108071306	108071706	4.85476	4.10936	5.34378	-0.565773	0.000788473	0.035922	Intron (ENST00000355354.13/961, intron 2 of 8)	961	ENST00000517766.5	-11774	ENSG00000196776	CD47	CD47 molecule
505	chrX	10119444	10119844	6.2642	6.5602	5.89138	0.408264	0.000789995	0.035922	Intron (ENST00000380861.9/55841, intron 11 of 22)	1183	ENST00000380833.9	-37131	ENSG00000073464	CLCN4	chloride voltage-gated channel 4
506	chr3	31462190	31462590	5.12642	4.53694	5.54371	-0.543369	0.000790835	0.035922	Distal Intergenic	201595	ENST00000453168.5	-70048	ENSG00000163527	STT3B	STT3 oligosaccharyltransferase complex catalytic subunit B
507	chr17	35889172	35889572	5.46975	5.00467	5.82089	-0.490385	0.000792461	0.0359249	Exon (ENST00000603504.1/ENST00000603504.1, exon 1 of 1)	6352	ENST00000605509.2	-8379	ENSG00000271503	CCL5	C-C motif chemokine ligand 5
508	chr12	68119789	68120189	6.36914	6.05594	6.62634	-0.375606	0.00079809	0.0361089	Intron (ENST00000536914.1/100885789, intron 5 of 5)	3458	ENST00000229135.4	39551	ENSG00000111537	IFNG	interferon gamma
509	chr2	28359301	28359701	7.2069	7.41993	6.95686	0.288039	0.000801234	0.0361799	Distal Intergenic	2355	ENST00000460736.1	-32747	ENSG00000075426	FOSL2	FOS like 2, AP-1 transcription factor subunit
510	chr22	46373885	46374285	5.20139	4.68856	5.57896	-0.496367	0.000806265	0.0363357	Promoter (<=1kb)	9620	ENST00000674159.1	0	ENSG00000075275	CELSR1	cadherin EGF LAG seven-pass G-type receptor 1
511	chr6	14865749	14866149	4.56864	3.91411	5.01724	-0.553199	0.000818042	0.0367943	Intron (ENST00000629853.2/ENST00000629853.2, intron 2 of 3)	3720	ENST00000341776.7	-379920	ENSG00000008083	JARID2	jumonji and AT-rich interaction domain containing 2
512	chr1	212231385	212231785	4.53398	3.71166	5.05449	-0.551633	0.00082618	0.0370773	Promoter (1-2kb)	101929541	ENST00000664988.1	1622	ENSG00000226251	LINC02608	long intergenic non-protein coding RNA 2608
513	chr8	60911638	60912038	6.38954	6.63598	6.09216	0.33879	0.000828802	0.0370773	Intron (ENST00000526936.5/ENST00000526936.5, intron 1 of 2)	55636	ENST00000528280.1	49107	ENSG00000171316	CHD7	chromodomain helicase DNA binding protein 7
514	chr6	157143414	157143814	5.62633	5.0555	6.03424	-0.537021	0.000829175	0.0370773	Intron (ENST00000346085.10/57492, intron 9 of 20)	57492	ENST00000637015.1	-4810	ENSG00000049618	ARID1B	AT-rich interaction domain 1B
515	chr14	61342457	61342857	7.37918	7.16421	7.56623	-0.246889	0.000833701	0.0372074	Promoter (1-2kb)	5583	ENST00000553831.5	-1385	ENSG00000027075	PRKCH	protein kinase C eta
516	chr12	91875661	91876061	5.13095	4.64221	5.49536	-0.506622	0.000837606	0.0373092	Distal Intergenic	256021	ENST00000664336.1	112927	ENSG00000257242	LINC01619	long intergenic non-protein coding RNA 1619
517	chr14	106276353	106276753	4.4073	3.68901	4.88466	-0.553387	0.000843576	0.0375024	Exon (ENST00000390610.2/ENST00000390610.2, exon 2 of 2)	338004	ENST00000618204.2	-10921	NA	LINC00226	long intergenic non-protein coding RNA 226
518	chrX	47634833	47635233	4.9349	4.22188	5.40994	-0.553349	0.000858456	0.0380902	Distal Intergenic	5199	ENST00000247153.7	-4528	ENSG00000126759	CFP	complement factor properdin
519	chr1	168410382	168410782	4.33009	3.65954	4.78609	-0.547779	0.000865181	0.0383147	Intron (ENST00000441851.1/100505918, intron 3 of 3)	100505918	ENST00000422548.1	-3108	NA	LOC100505918	uncharacterized LOC100505918
520	chr2	10382241	10382641	5.18753	4.60363	5.60204	-0.517038	0.000875448	0.0386948	Intron (ENST00000423674.5/3241, intron 1 of 3)	3241	ENST00000620771.4	13477	ENSG00000115756	HPCAL1	hippocalcin like 1
521	chr11	60978852	60979252	5.68988	5.2896	6.00289	-0.428846	0.000881111	0.0388649	Intron (ENST00000313421.11/923, intron 1 of 12)	923	ENST00000452451.6	6986	ENSG00000013725	CD6	CD6 molecule
522	chr2	27685053	27685453	4.83263	4.22086	5.26089	-0.524585	0.000883467	0.0388649	Exon (ENST00000326019.10/22950, exon 10 of 14)	22950	ENST00000492196.1	-6105	ENSG00000163798	SLC4A1AP	solute carrier family 4 member 1 adaptor protein
523	chr8	127670871	127671271	4.63745	3.98229	5.08635	-0.546446	0.000884369	0.0388649	Exon (ENST00000652367.1/ENST00000652367.1, exon 1 of 5)	100270680	ENST00000672637.1	44946	ENSG00000249375	CASC11	cancer susceptibility 11
524	chr17	44438655	44439055	5.2378	4.7422	5.60599	-0.496233	0.000891061	0.0390843	Promoter (1-2kb)	23131	ENST00000635257.1	-1868	ENSG00000186566	GPATCH8	G-patch domain containing 8
525	chr6	4607786	4608186	6.25496	5.91301	6.53119	-0.379065	0.000903666	0.0395616	Promoter (2-3kb)	497048	ENST00000380106.3	-2426	ENSG00000205444	KU-MEL-3	uncharacterized LOC497048
526	chr16	57802302	57802702	6.91267	7.14977	6.62879	0.32327	0.000906287	0.039601	Promoter (<=1kb)	3801	ENST00000445690.7	0	ENSG00000140859	KIFC3	kinesin family member C3
527	chr2	165293716	165294116	5.40446	4.85446	5.8017	-0.509337	0.000913957	0.0398603	Promoter (<=1kb)	6326	ENST00000283256.10	0	ENSG00000136531	SCN2A	sodium voltage-gated channel alpha subunit 2
528	chr1	11099680	11100080	6.64027	6.87281	6.36291	0.299736	0.000924958	0.0401865	Promoter (<=1kb)	5394	ENST00000304457.11	0	ENSG00000171824	EXOSC10	exosome component 10
529	chr6	36123738	36124138	7.2842	6.97612	7.53793	-0.332337	0.000925143	0.0401865	Distal Intergenic	5603	ENST00000476951.5	-3671	ENSG00000156711	MAPK13	mitogen-activated protein kinase 13
530	chr2	96163753	96164153	6.65394	6.36286	6.89604	-0.327723	0.000926681	0.0401865	Distal Intergenic	1844	ENST00000288943.5	-18313	ENSG00000158050	DUSP2	dual specificity phosphatase 2
531	chr14	39229129	39229529	6.6306	6.33439	6.87623	-0.334802	0.000932173	0.0403485	Promoter (<=1kb)	4253	ENST00000557148.5	-702	ENSG00000150527	MIA2	MIA SH3 domain ER export factor 2
532	chrX	129781272	129781672	7.14097	6.9118	7.33868	-0.266803	0.000934147	0.040358	Promoter (1-2kb)	54440	ENST00000476532.1	1293	ENSG00000122122	SASH3	SAM and SH3 domain containing 3
533	chr2	97645766	97646166	7.6642	7.83946	7.46465	0.230785	0.000938119	0.0404535	Promoter (<=1kb)	1329	ENST00000258424.3	0	ENSG00000135940	COX5B	cytochrome c oxidase subunit 5B
534	chr22	41857547	41857947	4.7165	4.13533	5.12965	-0.510495	0.000941601	0.0405276	Intron (ENST00000612482.4/6721, intron 1 of 19)	6721	ENST00000462539.1	-15742	ENSG00000198911	SREBF2	sterol regulatory element binding transcription factor 2
535	chr14	51849135	51849535	5.49437	5.05175	5.83261	-0.45289	0.000943533	0.0405349	Promoter (1-2kb)	54331	ENST00000553299.5	1901	ENSG00000186469	GNG2	G protein subunit gamma 2
536	chr2	8519233	8519633	5.1316	4.64356	5.49561	-0.49247	0.000953046	0.0408454	Intron (ENST00000670008.1/101929567, intron 3 of 3)	101929567	ENST00000662379.1	61975	ENSG00000236008	LINC01814	long intergenic non-protein coding RNA 1814
537	chr10	124678896	124679296	5.02254	4.47876	5.41654	-0.49955	0.000954315	0.0408454	Intron (ENST00000494792.1/9679, intron 9 of 9)	101927944	ENST00000448422.2	-24329	NA	FAM53B-AS1	FAM53B antisense RNA 1
538	chr6	40369902	40370302	4.57344	3.98624	4.98959	-0.520576	0.000968214	0.0413633	Intron (ENST00000451810.3/732253, intron 2 of 2)	732253	ENST00000655318.1	-7428	ENSG00000204091	TDRG1	testis development related 1
539	chr12	31723155	31723555	5.845	5.46387	6.1462	-0.404679	0.000975063	0.0415455	Intron (ENST00000281471.11/196394, intron 1 of 6)	196394	ENST00000537562.5	5455	ENSG00000151743	AMN1	antagonist of mitotic exit network 1 homolog
540	chr4	153521978	153522378	6.59562	6.25795	6.86906	-0.36752	0.0009764	0.0415455	Intron (ENST00000409663.7/23240, intron 3 of 34)	23240	ENST00000462540.1	-31803	ENSG00000121210	TMEM131L	transmembrane 131 like
541	chr11	57657411	57657811	8.3325	8.49311	8.15175	0.210543	0.000977904	0.0415455	Promoter (<=1kb)	10978	ENST00000533905.1	0	ENSG00000172409	CLP1	cleavage factor polyribonucleotide kinase subunit 1
542	chr18	46398031	46398431	4.80551	4.1724	5.24403	-0.520052	0.000979988	0.0415573	Intron (ENST00000593230.5/494470, intron 1 of 4)	494470	ENST00000592777.1	-49016	ENSG00000141622	RNF165	ring finger protein 165
543	chr4	42628180	42628580	5.10755	4.64421	5.4577	-0.472223	0.000987254	0.0417883	Intron (ENST00000381668.9/10396, intron 1 of 36)	10396	ENST00000504024.1	-12102	ENSG00000124406	ATP8A1	ATPase phospholipid transporting 8A1
544	chr3	138686690	138687090	4.91654	4.20469	5.39107	-0.53111	0.000998033	0.0421669	Promoter (1-2kb)	5291	ENST00000485060.1	-1564	ENSG00000051382	PIK3CB	phosphatidylinositol-4,5-bisphosphate 3-kinase catalytic subunit beta
545	chr1	116738809	116739209	6.03066	5.68883	6.30682	-0.370685	0.00101044	0.0426128	Distal Intergenic	914	ENST00000369478.4	-15221	ENSG00000116824	CD2	CD2 molecule
546	chr2	102253366	102253766	4.71906	4.01968	5.18807	-0.527863	0.00101998	0.0429068	Distal Intergenic	9173	ENST00000404917.6	-57736	ENSG00000115602	IL1RL1	interleukin 1 receptor like 1
547	chr6	111767860	111768260	5.18696	4.69727	5.55189	-0.461146	0.00102115	0.0429068	Intron (ENST00000368682.7/2534, intron 3 of 13)	2534	ENST00000523322.5	-7935	ENSG00000010810	FYN	FYN proto-oncogene, Src family tyrosine kinase
548	chr5	76402966	76403366	7.88862	7.67984	8.07097	-0.230009	0.00103214	0.0432895	Promoter (<=1kb)	10788	ENST00000274364.11	0	ENSG00000145703	IQGAP2	IQ motif containing GTPase activating protein 2
549	chr6	111731900	111732300	5.4303	4.99145	5.76633	-0.457218	0.00104684	0.0438263	Intron (ENST00000368682.7/2534, intron 3 of 13)	2534	ENST00000538466.5	-11838	ENSG00000010810	FYN	FYN proto-oncogene, Src family tyrosine kinase
550	chr5	154384519	154384919	4.97538	4.45074	5.35928	-0.490832	0.00106301	0.0444223	Intron (ENST00000425427.6/55568, intron 6 of 6)	55568	ENST00000519544.5	8202	ENSG00000164574	GALNT10	polypeptide N-acetylgalactosaminyltransferase 10
551	chr6	136787924	136788324	5.37866	4.7936	5.79375	-0.498366	0.00107025	0.0446182	Intron (ENST00000359015.5/4217, intron 1 of 29)	101928429	ENST00000661159.1	3879	NA	LOC101928429	uncharacterized LOC101928429
552	chrX	42398994	42399394	4.80131	4.23679	5.20603	-0.500415	0.00107271	0.0446182	Intron (ENST00000411879.5/ENST00000411879.5, intron 2 of 7)	80316	ENST00000378131.4	378769	ENSG00000102055	PPP1R2C	PPP1R2C family member C
553	chr13	109708199	109708599	6.60123	6.19522	6.91771	-0.419653	0.00107352	0.0446182	Intron (ENST00000650264.1/ENST00000650264.1, intron 1 of 3)	101409253	ENST00000416090.1	-19683	ENSG00000234854	LINC00676	long intergenic non-protein coding RNA 676
554	chr19	1030481	1030881	4.53904	3.78154	5.03317	-0.519044	0.00108506	0.0450164	Promoter (<=1kb)	1265	ENST00000566695.5	-62	ENSG00000064666	CNN2	calponin 2
555	chr4	77849314	77849714	4.81931	4.2201	5.24142	-0.503401	0.00108914	0.0451041	Distal Intergenic	65008	ENST00000515625.1	-13116	ENSG00000169288	MRPL1	mitochondrial ribosomal protein L1
556	chrX	115362387	115362787	5.42708	4.77797	5.87316	-0.514107	0.00109258	0.0451653	Distal Intergenic	51213	ENST00000371921.5	72660	ENSG00000102021	LUZP4	leucine zipper protein 4
557	chr17	47742617	47743017	4.60501	5.01007	4.03981	0.502836	0.00109831	0.0453207	Exon (ENST00000177694.2/30009, exon 2 of 6)	30009	ENST00000581328.1	9192	ENSG00000073861	TBX21	T-box transcription factor 21
558	chr20	5119888	5120288	8.40616	8.58833	8.19761	0.229458	0.00110565	0.0454614	Promoter (<=1kb)	5111	ENST00000379143.10	0	ENSG00000132646	PCNA	proliferating cell nuclear antigen
559	chr17	38725180	38725580	5.02521	4.48753	5.41602	-0.473985	0.00110568	0.0454614	Exon (ENST00000621332.5/4302, exon 20 of 20)	284106	ENST00000613478.2	-4761	ENSG00000277972	CISD3	CDGSH iron sulfur domain 3
560	chr12	96473405	96473805	5.18907	4.72396	5.54023	-0.468842	0.00110978	0.0455485	Intron (ENST00000548740.1/ENST00000548740.1, intron 2 of 3)	144535	ENST00000554621.1	-15766	ENSG00000188596	CFAP54	cilia and flagella associated protein 54
561	chr7	36620298	36620698	5.0198	4.43742	5.43355	-0.500718	0.0011147	0.0456687	Intron (ENST00000617537.5/313, intron 9 of 20)	100874264	ENST00000449672.1	-20178	ENSG00000230539	AOAH-IT1	AOAH intronic transcript 1
562	chr10	128064661	128065061	6.34029	6.0241	6.59949	-0.330966	0.00112864	0.0461578	Promoter (1-2kb)	5791	ENST00000492479.1	1742	ENSG00000132334	PTPRE	protein tyrosine phosphatase receptor type E
563	chr17	63842883	63843283	7.77169	7.95047	7.56758	0.232289	0.00113283	0.0462466	Promoter (<=1kb)	6603	ENST00000584400.5	-185	ENSG00000108604	SMARCD2	SWI/SNF related, matrix associated, actin dependent regulator of chromatin, subfamily d, member 2
564	chr22	35894551	35894951	5.06936	4.57376	5.43755	-0.471711	0.00113706	0.0463373	Intron (ENST00000438146.7/23543, intron 2 of 13)	23543	ENST00000359369.8	43946	ENSG00000100320	RBFOX2	RNA binding fox-1 homolog 2
565	chr9	132487077	132487477	5.87494	5.4802	6.18455	-0.420214	0.00114383	0.0465306	Intron (ENST00000393215.7/389799, intron 1 of 3)	389799	ENST00000343036.6	76853	ENSG00000188523	CFAP77	cilia and flagella associated protein 77
566	chr10	43254347	43254747	5.20574	4.67023	5.5954	-0.467924	0.00114629	0.0465482	Intron (ENST00000395810.6/221002, intron 1 of 12)	221002	ENST00000395810.6	12318	ENSG00000198915	RASGEF1A	RasGEF domain family member 1A
567	chr10	16787425	16787825	5.19776	4.71374	5.55954	-0.460513	0.00115083	0.0466231	Intron (ENST00000377921.7/6251, intron 1 of 7)	6251	ENST00000377921.7	29558	ENSG00000148484	RSU1	Ras suppressor protein 1
568	chr20	38873105	38873505	7.53313	7.28318	7.7461	-0.271958	0.00115219	0.0466231	Intron (ENST00000299824.6/26051, intron 2 of 10)	26051	ENST00000463749.1	34657	ENSG00000101445	PPP1R16B	protein phosphatase 1 regulatory subunit 16B
569	chr5	139711322	139711722	5.74792	5.36525	6.05007	-0.39703	0.00115682	0.046699	Intron (ENST00000515296.1/ENST00000515296.1, intron 2 of 5)	51523	ENST00000515038.1	30364	ENSG00000171604	CXXC5	CXXC finger protein 5
570	chr11	72519861	72520261	5.96003	5.57717	6.26229	-0.396299	0.00115813	0.046699	Exon (ENST00000415521.1/ENST00000415521.1, exon 1 of 2)	101928555	ENST00000450804.3	-50399	ENSG00000227467	LINC01537	long intergenic non-protein coding RNA 1537
571	chr6	170464372	170464772	5.94584	5.59777	6.22604	-0.369336	0.00116073	0.0467218	Distal Intergenic	84498	ENST00000496635.1	60193	ENSG00000112584	FAM120B	family with sequence similarity 120B
572	chr4	26884489	26884889	4.87093	4.37031	5.24187	-0.480205	0.00116851	0.0469527	Intron (ENST00000477474.3/57620, intron 2 of 14)	57620	ENST00000478049.1	23030	ENSG00000109689	STIM2	stromal interaction molecule 2
573	chr14	65927912	65928312	5.68864	5.29711	5.99627	-0.406155	0.0011765	0.0471915	Distal Intergenic	2530	ENST00000554765.1	291395	ENSG00000033170	FUT8	fucosyltransferase 8
574	chr6	20370374	20370774	4.01608	3.20237	4.53319	-0.501988	0.00118868	0.0475971	Distal Intergenic	1871	ENST00000346618.8	-31105	ENSG00000112242	E2F3	E2F transcription factor 3
575	chr5	123515885	123516285	5.12544	4.63759	5.48935	-0.462356	0.00119421	0.0477353	Intron (ENST00000345990.8/1456, intron 1 of 12)	1456	ENST00000512718.7	3625	ENSG00000151292	CSNK1G3	casein kinase 1 gamma 3
576	chr10	28334266	28334666	6.93816	6.67478	7.16079	-0.275688	0.0012041	0.0480469	Promoter (<=1kb)	143098	ENST00000441595.2	0	ENSG00000150054	MPP7	membrane palmitoylated protein 7
577	chr15	50751382	50751782	5.20487	4.71679	5.56891	-0.463371	0.00120764	0.0480815	Intron (ENST00000261854.10/84888, intron 1 of 14)	84888	ENST00000558934.1	-3851	ENSG00000138600	SPPL2A	signal peptide peptidase like 2A
578	chr9	35570706	35571106	5.02658	4.48502	5.41941	-0.468013	0.0012095	0.0480815	Distal Intergenic	730112	ENST00000447837.1	-6807	ENSG00000215187	FAM166B	family with sequence similarity 166 member B
579	chr1	91124948	91125348	5.39186	4.90615	5.75458	-0.461169	0.00121414	0.0480815	Distal Intergenic	84146	ENST00000361321.5	-102676	ENSG00000122482	ZNF644	zinc finger protein 644
580	chr5	34044897	34045297	6.01422	5.64519	6.30782	-0.371527	0.00121444	0.0480815	Promoter (1-2kb)	114899	ENST00000231338.7	-1684	ENSG00000082196	C1QTNF3	C1q and TNF related 3
581	chr2	41456263	41456663	5.35875	4.79591	5.7626	-0.480246	0.00121734	0.0480815	Distal Intergenic	388942	ENST00000653206.1	-403492	ENSG00000214691	LINC01913	long intergenic non-protein coding RNA 1913
582	chr14	35286139	35286539	4.58338	3.92231	5.03501	-0.497425	0.00121752	0.0480815	Intron (ENST00000557565.1/9692, intron 9 of 14)	5687	ENST00000628955.1	-5778	ENSG00000100902	PSMA6	proteasome 20S subunit alpha 6
583	chr18	70621639	70622039	4.67154	4.01993	5.11878	-0.494852	0.00122457	0.0482239	Distal Intergenic	220158	ENST00000582578.2	28705	NA	GTSCR1	Gilles de la Tourette syndrome chromosome region, candidate 1
584	chr7	18189521	18189921	4.68045	4.03903	5.12291	-0.498707	0.00122532	0.0482239	Intron (ENST00000417496.6/9734, intron 2 of 12)	9734	ENST00000425071.5	37746	ENSG00000048052	HDAC9	histone deacetylase 9
585	chr1	3624698	3625098	8.03947	8.2091	7.84721	0.220259	0.00123011	0.0483116	Promoter (<=1kb)	127262	ENST00000378344.7	0	ENSG00000158109	TPRG1L	tumor protein p63 regulated 1 like
586	chr3	151890594	151890994	5.27205	4.79675	5.62897	-0.44929	0.00123353	0.0483116	Intron (ENST00000483843.6/101928142, intron 2 of 4)	56670	ENST00000362032.6	16951	ENSG00000198829	SUCNR1	succinate receptor 1
587	chr8	103152174	103152574	5.57615	5.13889	5.91125	-0.422996	0.00123584	0.0483116	Promoter (<=1kb)	79870	ENST00000519507.5	-565	ENSG00000164929	BAALC	BAALC binder of MAP3K1 and KLF4
588	chr1	198621498	198621898	6.60263	6.30384	6.85002	-0.32451	0.00123596	0.0483116	Distal Intergenic	5788	ENST00000367379.6	-16559	ENSG00000081237	PTPRC	protein tyrosine phosphatase receptor type C
589	chr12	46215040	46215440	6.8566	6.60912	7.06777	-0.278075	0.00124834	0.0487129	Intron (ENST00000398637.10/81539, intron 5 of 16)	81539	ENST00000548979.1	-17019	ENSG00000111371	SLC38A1	solute carrier family 38 member 1
590	chr5	73565512	73565912	7.7726	7.93734	7.58659	0.213922	0.00126555	0.0493005	Promoter (<=1kb)	57763	ENST00000296785.8	0	ENSG00000164331	ANKRA2	ankyrin repeat family A member 2
591	chr14	86533811	86534211	5.22076	4.66014	5.62347	-0.470882	0.00127321	0.0494819	Distal Intergenic	283585	ENST00000557527.1	-371567	ENSG00000258804	LINC01148	long intergenic non-protein coding RNA 1148
592	chr1	235888095	235888495	5.58784	5.19944	5.89355	-0.410222	0.00127451	0.0494819	Distal Intergenic	1130	ENST00000465349.5	-4455	ENSG00000143669	LYST	lysosomal trafficking regulator
593	chr6	4914826	4915226	4.61604	4.02592	5.03365	-0.47988	0.00128219	0.0496722	Intron (ENST00000328908.9/9425, intron 4 of 8)	9425	ENST00000469671.1	-13469	ENSG00000153046	CDYL	chromodomain Y like
594	chr12	22409594	22409994	6.72138	5.95678	7.21849	-0.492721	0.00128373	0.0496722	Intron (ENST00000661495.1/ENST00000661495.1, intron 1 of 3)	9847	ENST00000543888.1	48870	ENSG00000111731	C2CD5	C2 calcium dependent domain containing 5
595	chr5	176653401	176653801	5.2012	4.73493	5.55301	-0.450389	0.00128904	0.0497657	Exon (ENST00000514705.5/26262, exon 4 of 8)	26262	ENST00000507471.1	5781	ENSG00000048140	TSPAN17	tetraspanin 17
596	chr22	39090586	39090986	7.58453	7.32133	7.80704	-0.285109	0.00129048	0.0497657	Distal Intergenic	164668	ENST00000421988.6	-6238	ENSG00000100298	APOBEC3H	apolipoprotein B mRNA editing enzyme catalytic subunit 3H
