# Supplementary material for: T-BET and EOMES sustain mature human NK cell identity and antitumor function
Source: J Clin Invest. 2023 Jul 3;133(13):e162530. doi: 10.1172/JCI162530 (PMC10313375; doi:10.1172/JCI162530)
Supplement: Supporting data values [file jci-133-162530-s118.xlsx]

## Sheet: Figure 1C
WT		ΔTbet		ΔEomes		DKO
brights	dims	brights	dims	brights	dims	brights	dims
11.4	6.46	9.11	14.2	19.8	11	59.7	68.4
10.3	8.78	5.4	5.36	9.33	11.1	74.9	74.7
10.8	3.3	7.27	7.08	14.3	5.82	67.7	83.8
13.4	9.3	6	8.54	16	13.5	64.5	68.6
20.1	13.2	8.77	12.6	26.3	12.7	44.8	61.4
9.08	9.05	3.52	9.94	14.4	5.14	73	75.9
11.8	19.5	5.24	9.33	20.5	11.5	62.5	59.6
10	14.6	4.8	8.49	19.2	9.26	66	67.7
11.5	9.97	6.1	10	15.8	8.86	66.6	71.1
13.6	8.52	2.79	2.41	12.7	14.9	71	74.2

## Sheet: 1D
Control			+TBX21 +EOMES sgRNAs
Live	Apoptotic	Dead	Live	Apoptotic	Dead
56	20.1	23.1	60.3	19.6	20
77	9.85	13	80	9.28	10.7
83.3	8.71	7.61	80.5	9.69	9.33
52.8	17	29.1	53.4	18	27.5

## Sheet: 1G
	no NK			dTRAC			dTBET			dEOMES			DKO
Days	4	7	10	4	7	10	4	7	10	4	7	10	4	7	10
	3414739	no data due to technical issue	37005916	2102954	no data due to technical issue	5809399	2930627	no data due to technical issue	16350722	2583060	no data due to technical issue	13320572	5639217	no data due to technical issue	117000000
	6.50627e+06	40518174	70561126	2.73997e+06	5.94968e+06	94354752	3.26762e+06	6.77384e+06	54413911	3.69765e+06	7.1108e+06	64439706	6.30487e+06	24999265	49504698
	9.69436e+06	13386696	73056784	3.90857e+06	4.21505e+06	9.75541e+06	2.77798e+06	7.69164e+06	36509304	2.81651e+06	4.05836e+06	19724365	2.30298e+06	9795203	73116732
	3907526	9984737	35659837	1399145	1034360	1820172	2250158	1738845	3885954	2300376	3941461	5635389	3144324	5879269	27167067
	5041228	14458977	25198656	1724505	2659827	2071866	1652331	2251618	1546583	2039904	2783863	5158120	2623479	5829036	8700531
	8127111	37853230	30612990	1770139	9699827	112000000	2054801	3317997	14484692	1676006	4419932	3641756	3620008	8571238	12138302
	10920138	13537508	3950880	862603	2427944	1144290	2406124	6844550	2257136	2310681	3469235	2901248	2410885	10764197	6067697
	2984435	9028655	17866113	1318007	1089900	1680282	1304607	1407458	1020895	1676854	2150244	4469047	4238854	12353363	4501224
	2744791	7472552	12657959	1266375	1161706	1149369	1564260	1690877	1396799	1119918	1364567	1365876	2407305	1009470	5191072
				*mice excluded as outliers (identified by ROUT (Q = 0.1%))

## Sheet: 2B
control NK	T+E edited NK
985.15	12.628
107.951	3.5875
296.34	10.3545
216.562	160.23
62.568	16.95
89.4825	11.7
414.54	126.28
296.225	138.99
108.81	12.827
98.6	16.2
295.425	8.2945
230.85	85.593
107.16	18.392
43.596	33.916

## Sheet: 2C
control NK	T+E edited NK
217.44	6.20316
44.0765	5.15907
158.622	5.17151
22.2749	42.6819
7.62636	6.59312
79.8634	5.06813
68.5369	14.3314
25.2537	23.769
38.1977	1.02106
28.314	10.5708
45.265	1.1865
34.1141	10.8224
11.75	18.39
	3.54943

## Sheet: 2D
control NK	T+E edited NK
146.57	2.4415
21.285	0.6895
7.4983	3.08805
15.8932	21.2186
193.12	88.125
148.304	45.808
54.8685	5.343
26.386	4.81875
154.305	3.5136
82.82	28.6995
44.3415	6.0993
12.9574	8.33055

## Sheet: 2E
WT				dTBET				dEOMES				DKO
In Vitro	Spleen	Blood	Liver	In Vitro	Spleen	Blood	Liver	In Vitro	Spleen	Blood	Liver	In Vitro	Spleen	Blood	Liver
5.73	47.6	62.4	45.3	18.8	36	24.4	38.2	6.27	6.62	6.91	6.56	69.2	9.84	6.27	9.95
16.7	48.2	51	40.8	15.9	34.2	27.5	40.2	10.1	9.03	12.8	6.42	57.3	8.6	8.74	12.7
7.8	56	67	45.1	10.5	22.4	18.9	33.6	5.73	9.09	7.86	10.5	76	12.5	6.29	10.9
	58.2	57.3	43.3		24	28.6	30.1		7.73	8.68	12.8		10.1	5.42	13.8
	61.2	71.2	53.4		17.9	16.9	24.9		4.56	6.88	4.47		16.3	5	17.3
	38.4	47.7	32.4		30.1	24.6	28.9		8.17	11.3	11.9		23.4	16.4	26.8

## Sheet: 2G
	WT				dTBET				dEOMES				DKO
Divisions	1+	2+	3+	4+	1+	2+	3+	4+	1+	2+	3+	4+	1+	2+	3+	4+
	97.2	84.7	62.5	46.5	86.7	64.4	36.7	26.6	87.5	62.5	37.5	25	34	20	11	2
	97.9	87.1	71.6	57.1	73.8	46.2	27.8	18.2	88.7	55.7	31.8	19.9	29.8	8.65	2.24	1.18
	90.2	55.3	30.7	18.1	67.5	25.4	11.5	4.07	56.6	19.7	6.58	3.95	23.2	4.96	0.76	0.11
	99.8	96.8	89.6	77.4	93.7	78.5	60.9	50.8	95.9	81.6	63.3	43.9	46.8	17.5	7.74	3.37
	100	98.3	93.1	83.8	97.6	84.3	71	58.9	100	92.9	74	55.1	57.4	24.6	14.1	7.04

## Sheet: 2H
WT	ΔT-BET	ΔEOMES	DKO
2.8	13.3	12.5	66
2.1	26.2	11.3	70.2
9.8	32.5	43.4	76.8
0.2	6.3	4.1	53.2
0	2.4	0	42.6

## Sheet: 3A
Control			TBX21 gRNA
Unstim	K562	IL-12+IL-15	Unstim	K562	IL-12+IL-15
6.52	16.1	16.9	6.94	12.8	12.7
2.21	27.9	19.5	0.97	21.9	15
11.7	44.2	62	19.3	46.2	53
3.49	13.2	22.9	4.72	15.2	28.4
4.26	21	26.9	5.55	26.7	32.2
1.94	17.4	20.6	5.06	24.7	27.9
2.72	10.4	36.6	3.48	10.3	36
5.41	36.4	62.8	3.48	29.1	37.9

[truncated: 13 more sheets: 3B, 3C, 3F, 3G, 3H, 3I, 4B, 4C, 4D, 5A, 5B, 5C, 8F]
